# Supplementary material for: Probing Hydrogen Activation in a Dimetal Dihydride Complex by Symmetric Exchange with Parahydrogen
Source: J Am Chem Soc. 2026 Feb 12;148(7):7181–8. doi: 10.1021/jacs.5c18194 (PMC12951439; doi:10.1021/jacs.5c18194)
Supplement: Supplementary file 2 [file ja5c18194_si_003.nb]

(* Content-type: application/vnd.wolfram.mathematica *)

(*** Wolfram Notebook File ***)
(* http://www.wolfram.com/nb *)

(* CreatedBy='Mathematica 11.3' *)

(*CacheID: 234*)
(* Internal cache information:
NotebookFileLineBreakTest
NotebookFileLineBreakTest
NotebookDataPosition[       158,          7]
NotebookDataLength[    103686,       1989]
NotebookOptionsPosition[     99690,       1912]
NotebookOutlinePosition[    100168,       1930]
CellTagsIndexPosition[    100125,       1927]
WindowFrame->Normal*)

(* Beginning of Notebook Content *)
Notebook[{

Cell[CellGroupData[{
Cell[TextData[{
 "CSA-DD-CSA system,\[LineSeparator]complete relaxation analysis\n\n",
 StyleBox["Ilya Kuprov\nUniversity of Southampton",
  FontSize->18]
}], "Subtitle",
 CellChangeTimes->{{3.7790856789182563`*^9, 3.7790857002459383`*^9}, {
  3.7873858509008408`*^9, 3.787385854696666*^9}, {3.7921501464416265`*^9, 
  3.7921501473686132`*^9}, {3.8114858168229337`*^9, 3.811485837058772*^9}, {
  3.8114859580248613`*^9, 3.8114860275423403`*^9}, {3.815390259819272*^9, 
  3.8153902736125574`*^9}},
 TextAlignment->Center,ExpressionUUID->"9a058e02-1ea5-4089-a6a2-783c697d6b06"],

Cell["Shorthands", "Subsubtitle",
 CellChangeTimes->{{3.7790857603629246`*^9, 
  3.779085768300095*^9}},ExpressionUUID->"95a28af5-b9e6-4b35-bebd-\
4925bbd82e1c"],

Cell[BoxData[{
 RowBox[{
  RowBox[{
   RowBox[{"Kron", "[", 
    RowBox[{"A_", ",", "B_"}], "]"}], ":=", 
   RowBox[{"KroneckerProduct", "[", 
    RowBox[{"A", ",", "B"}], "]"}]}], ";"}], "\[IndentingNewLine]", 
 RowBox[{
  RowBox[{
   RowBox[{"Comm", "[", 
    RowBox[{"A_", ",", "B_"}], "]"}], ":=", 
   RowBox[{
    RowBox[{"A", ".", "B"}], "-", 
    RowBox[{"B", ".", "A"}]}]}], ";"}], "\[IndentingNewLine]", 
 RowBox[{
  RowBox[{
   RowBox[{"Scal", "[", 
    RowBox[{"A_", ",", "B_"}], "]"}], ":=", 
   RowBox[{"Tr", "[", 
    RowBox[{
     RowBox[{"ConjugateTranspose", "[", "A", "]"}], ".", "B"}], "]"}]}], 
  ";"}], "\[IndentingNewLine]"}], "Input",
 CellChangeTimes->{{3.778493186940374*^9, 3.778493200244528*^9}, {
   3.778493232315334*^9, 3.7784932829669285`*^9}, {3.778493681887082*^9, 
   3.778493761542737*^9}, {3.778493849163585*^9, 3.778493866128831*^9}, {
   3.778494449874565*^9, 3.7784944786209016`*^9}, {3.7784951619847193`*^9, 
   3.778495234656006*^9}, {3.778496288881463*^9, 3.77849630326925*^9}, {
   3.7784964407402487`*^9, 3.7784964958843*^9}, {3.778496839876902*^9, 
   3.778496865804614*^9}, {3.778498176902558*^9, 3.77849823125861*^9}, {
   3.778498536334942*^9, 3.7784985623505735`*^9}, {3.7785011987616844`*^9, 
   3.7785012434249864`*^9}, {3.7785012787781334`*^9, 
   3.7785013592501554`*^9}, {3.778501645142727*^9, 3.778501648350321*^9}, {
   3.7785016887826524`*^9, 3.778501707826565*^9}, {3.778501759371358*^9, 
   3.7785018059071293`*^9}, {3.7785019266859493`*^9, 3.778501939805911*^9}, {
   3.7785025957176924`*^9, 3.778502645126233*^9}, {3.778502980213688*^9, 
   3.778502982581233*^9}, {3.778503077330861*^9, 3.7785030819702973`*^9}, {
   3.7785041550548573`*^9, 3.778504161741841*^9}, {3.778504767982609*^9, 
   3.77850477416969*^9}, {3.778504973301077*^9, 3.7785049765645695`*^9}, {
   3.7785050174000387`*^9, 3.7785051117183948`*^9}, {3.7785051530798287`*^9, 
   3.7785052030150623`*^9}, {3.778505240774926*^9, 3.7785052954679546`*^9}, {
   3.7785836781159687`*^9, 3.778583688599744*^9}, {3.7785878789909935`*^9, 
   3.778587879358082*^9}, {3.778588793892644*^9, 3.778588801571809*^9}, {
   3.77859077413515*^9, 3.778590891382303*^9}, {3.778591135060932*^9, 
   3.778591152320837*^9}, {3.7785913310389566`*^9, 3.778591416931833*^9}, {
   3.778591517508407*^9, 3.778591555296931*^9}, {3.7785916087300014`*^9, 
   3.7785916163030815`*^9}, {3.7785918756788387`*^9, 3.778591876409856*^9}, {
   3.778592395546844*^9, 3.778592528060016*^9}, {3.7785925705363555`*^9, 
   3.778592593869767*^9}, {3.778593076594289*^9, 3.7785930779449253`*^9}, {
   3.77859318171542*^9, 3.778593221924634*^9}, {3.778593605920989*^9, 
   3.7785936910537133`*^9}, {3.7785937417973843`*^9, 3.778593743762205*^9}, {
   3.7786550154924626`*^9, 3.778655017317336*^9}, {3.778658870019907*^9, 
   3.778658873868707*^9}, {3.778661688802203*^9, 3.778661749504777*^9}, {
   3.7786617955758405`*^9, 3.778661796875284*^9}, {3.778662216127426*^9, 
   3.7786622507889547`*^9}, 3.778662301090342*^9, {3.778662333509511*^9, 
   3.7786624358387957`*^9}, {3.778662545498624*^9, 3.778662545966872*^9}, {
   3.778662579076399*^9, 3.778662592933486*^9}, {3.778662641251791*^9, 
   3.778662664840211*^9}, {3.7786627668788548`*^9, 3.7786627905367723`*^9}, {
   3.7786637381605487`*^9, 3.7786637935418973`*^9}, {3.778664299548775*^9, 
   3.778664300320838*^9}, {3.7786660934079475`*^9, 3.7786661355331173`*^9}, 
   3.7786662995471926`*^9, {3.778666444952973*^9, 3.778666530537094*^9}, 
   3.7786665803177752`*^9, {3.7786666425182323`*^9, 3.7786666561044827`*^9}, 
   3.7786667281474886`*^9, {3.7786667964822855`*^9, 3.778666833657079*^9}, 
   3.7786668682937045`*^9, {3.778666900979317*^9, 3.778666966323518*^9}, {
   3.7786670545284452`*^9, 3.7786670585582085`*^9}, {3.7786671660190535`*^9, 
   3.7786671904454746`*^9}, {3.778667503954342*^9, 3.778667518655967*^9}, {
   3.778667595622077*^9, 3.7786676014155483`*^9}, {3.7786676363639584`*^9, 
   3.778667640142053*^9}, {3.778667748641099*^9, 3.778667750634412*^9}, {
   3.7786680294301615`*^9, 3.7786680319017663`*^9}, {3.778668086777934*^9, 
   3.778668141526149*^9}, {3.7786682042512684`*^9, 3.7786682116773815`*^9}, {
   3.778668289024791*^9, 3.77866829143322*^9}, {3.778668363328931*^9, 
   3.778668395488962*^9}, 3.778668623789361*^9, {3.77866876049052*^9, 
   3.778668776545314*^9}, {3.7786691234373426`*^9, 3.7786691364251*^9}, 
   3.7786692563524847`*^9, 3.778670384372034*^9, {3.7786714174709005`*^9, 
   3.7786714216051955`*^9}, {3.77867146914877*^9, 3.7786714705968485`*^9}, 
   3.7786715170929193`*^9, {3.778671593318477*^9, 3.778671597101485*^9}, {
   3.778672178188854*^9, 3.7786722529961076`*^9}, {3.7786722921998653`*^9, 
   3.778672376068968*^9}, 3.778672662279163*^9, {3.7786729043208885`*^9, 
   3.778672905651568*^9}, {3.7786762228722734`*^9, 3.7786762714201746`*^9}, {
   3.7786765814086905`*^9, 3.7786765879048276`*^9}, {3.778676956270547*^9, 
   3.778676961349825*^9}, {3.7786770483550315`*^9, 3.778677049222378*^9}, {
   3.7786770795731497`*^9, 3.778677121801512*^9}, {3.778677383802591*^9, 
   3.778677393321143*^9}, {3.778746007814085*^9, 3.778746092065407*^9}, {
   3.7787462351261783`*^9, 3.7787464131576567`*^9}, {3.7787465343983974`*^9, 
   3.778746706713964*^9}, {3.7787467893069677`*^9, 3.778747026751096*^9}, {
   3.7787471096952286`*^9, 3.7787471192276955`*^9}, {3.778819070128994*^9, 
   3.778819079099141*^9}, {3.778819140589781*^9, 3.778819212217685*^9}, {
   3.7788192451326184`*^9, 3.7788192876553087`*^9}, {3.778820325543166*^9, 
   3.7788203695327387`*^9}, {3.778820455183401*^9, 3.7788204594869394`*^9}, {
   3.778820490920768*^9, 3.7788204978541107`*^9}, {3.7788205458337207`*^9, 
   3.7788205535797234`*^9}, 3.7788206536199474`*^9, {3.77882926198557*^9, 
   3.778829285207944*^9}, {3.778829840610812*^9, 3.778829841172163*^9}, 
   3.778830821240717*^9, {3.7788325155437465`*^9, 3.7788325157342777`*^9}, 
   3.7788331868235126`*^9, {3.7788333189579487`*^9, 3.7788333204974604`*^9}, {
   3.778833371264835*^9, 3.7788333768909597`*^9}, {3.7788452966037006`*^9, 
   3.7788452974006696`*^9}, 3.7788453329346514`*^9, {3.778849128411148*^9, 
   3.7788491473525653`*^9}, 3.7788492359329524`*^9, {3.7788505537915363`*^9, 
   3.778850565702729*^9}, {3.7790857096974783`*^9, 3.779085792657389*^9}, 
   3.7921503437732677`*^9},
 CellLabel->"In[1]:=",ExpressionUUID->"a4c1658a-8926-47d3-ba40-976d6b3aeba3"],

Cell[CellGroupData[{

Cell["Basic spin operators", "Subsubtitle",
 CellChangeTimes->{{3.779085795819324*^9, 
  3.7790858159270782`*^9}},ExpressionUUID->"d04518c3-006d-4c43-81aa-\
b0e5a06e95f9"],

Cell[BoxData[{
 RowBox[{
  RowBox[{"Id", "=", 
   RowBox[{"(", GridBox[{
      {"1", "0"},
      {"0", "1"}
     }], ")"}]}], ";", " ", 
  RowBox[{
   SubscriptBox["\[Sigma]", "x"], "=", 
   RowBox[{"(", GridBox[{
      {"0", 
       RowBox[{"1", "/", "2"}]},
      {
       RowBox[{"1", "/", "2"}], "0"}
     }], ")"}]}], ";", " ", 
  RowBox[{
   SubscriptBox["\[Sigma]", "y"], "=", 
   RowBox[{"(", GridBox[{
      {"0", 
       RowBox[{
        RowBox[{"-", "\[ImaginaryI]"}], "/", "2"}]},
      {
       RowBox[{"\[ImaginaryI]", "/", "2"}], "0"}
     }], ")"}]}], ";", " ", 
  RowBox[{
   SubscriptBox["\[Sigma]", "z"], "=", 
   RowBox[{"(", GridBox[{
      {
       RowBox[{"1", "/", "2"}], "0"},
      {"0", 
       RowBox[{
        RowBox[{"-", "1"}], "/", "2"}]}
     }], ")"}]}], ";"}], "\[IndentingNewLine]", 
 RowBox[{
  RowBox[{
   SubscriptBox["A", "x"], "=", 
   RowBox[{"Kron", "[", 
    RowBox[{
     SubscriptBox["\[Sigma]", "x"], ",", "Id"}], "]"}]}], ";", 
  RowBox[{
   SubscriptBox["A", "y"], "=", 
   RowBox[{"Kron", "[", 
    RowBox[{
     SubscriptBox["\[Sigma]", "y"], ",", "Id"}], "]"}]}], ";", 
  RowBox[{
   SubscriptBox["A", "z"], "=", 
   RowBox[{"Kron", "[", 
    RowBox[{
     SubscriptBox["\[Sigma]", "z"], ",", "Id"}], "]"}]}], ";", 
  RowBox[{
   SubscriptBox["A", "+"], "=", 
   RowBox[{
    SubscriptBox["A", "x"], "+", 
    RowBox[{"\[ImaginaryI]", " ", 
     SubscriptBox["A", "y"]}]}]}], ";", 
  RowBox[{
   SubscriptBox["A", "-"], "=", 
   RowBox[{
    SubscriptBox["A", "x"], "-", 
    RowBox[{"\[ImaginaryI]", " ", 
     SubscriptBox["A", "y"]}]}]}], ";"}], "\[IndentingNewLine]", 
 RowBox[{
  RowBox[{
   SubscriptBox["B", "x"], "=", 
   RowBox[{"Kron", "[", 
    RowBox[{"Id", ",", 
     SubscriptBox["\[Sigma]", "x"]}], "]"}]}], ";", 
  RowBox[{
   SubscriptBox["B", "y"], "=", 
   RowBox[{"Kron", "[", 
    RowBox[{"Id", ",", 
     SubscriptBox["\[Sigma]", "y"]}], "]"}]}], ";", 
  RowBox[{
   SubscriptBox["B", "z"], "=", 
   RowBox[{"Kron", "[", 
    RowBox[{"Id", ",", 
     SubscriptBox["\[Sigma]", "z"]}], "]"}]}], ";", 
  RowBox[{
   SubscriptBox["B", "+"], "=", 
   RowBox[{
    SubscriptBox["B", "x"], "+", 
    RowBox[{"\[ImaginaryI]", " ", 
     SubscriptBox["B", "y"]}]}]}], ";", 
  RowBox[{
   SubscriptBox["B", "-"], "=", 
   RowBox[{
    SubscriptBox["B", "x"], "-", 
    RowBox[{"\[ImaginaryI]", " ", 
     SubscriptBox["B", "y"]}]}]}], ";"}], "\[IndentingNewLine]"}], "Input",
 CellChangeTimes->{{3.788863073123749*^9, 3.788863116432427*^9}, {
   3.788864035656456*^9, 3.788864040129562*^9}, {3.7888643368644643`*^9, 
   3.7888644155225787`*^9}, {3.7888644518361273`*^9, 3.788864532075651*^9}, {
   3.7888645662414665`*^9, 3.7888645668087864`*^9}, {3.7888646474067965`*^9, 
   3.7888646669664736`*^9}, {3.788864714536498*^9, 3.7888648031406703`*^9}, {
   3.7888648572231426`*^9, 3.7888648809633937`*^9}, {3.788864943213752*^9, 
   3.788864988856761*^9}, {3.7888650424381557`*^9, 3.7888650645036936`*^9}, {
   3.7888650984540663`*^9, 3.7888651210276823`*^9}, 3.7888684825661926`*^9, {
   3.7888686693505306`*^9, 3.788868685519705*^9}, 3.7888700819068413`*^9, {
   3.788937341958473*^9, 3.788937432446973*^9}, {3.7889522280052433`*^9, 
   3.7889522441995893`*^9}, {3.788952534070696*^9, 3.7889525497702894`*^9}, {
   3.788953176825365*^9, 3.788953194626086*^9}, {3.7889564345606165`*^9, 
   3.7889564359007564`*^9}, 3.789036675993577*^9, 3.7890367513711696`*^9, {
   3.7891216165245743`*^9, 3.7891216333062253`*^9}, {3.7909292435218287`*^9, 
   3.7909292548402395`*^9}, {3.7909292947974243`*^9, 
   3.7909292966711254`*^9}, {3.79092936330519*^9, 3.79092937095214*^9}, {
   3.790929403262045*^9, 3.7909294047684727`*^9}, {3.7909294473138485`*^9, 
   3.790929466840231*^9}, 3.7909295658827257`*^9, 3.790929615749359*^9, {
   3.7909298679293957`*^9, 3.790929873079571*^9}, {3.7909299189381847`*^9, 
   3.7909299422728777`*^9}, {3.7909505516449056`*^9, 
   3.7909505852429314`*^9}, {3.7909526098221807`*^9, 3.790952724503683*^9}, {
   3.790952764877571*^9, 3.7909527671102343`*^9}, {3.7909528722331667`*^9, 
   3.7909529435397596`*^9}, {3.790952998031452*^9, 3.7909529988341866`*^9}, {
   3.7909536453246875`*^9, 3.7909536464800835`*^9}, {3.7909537926920485`*^9, 
   3.7909537941794996`*^9}, 3.790953840743582*^9, {3.7909538953646917`*^9, 
   3.790953897092772*^9}, {3.7910084532036266`*^9, 3.791008458475429*^9}, {
   3.7910085536072273`*^9, 3.7910086130696015`*^9}, {3.7910086669253674`*^9, 
   3.7910086936296444`*^9}, {3.791008726237878*^9, 3.7910087699340143`*^9}, {
   3.791008848743249*^9, 3.7910088502522373`*^9}, {3.7910088867594323`*^9, 
   3.7910088923908725`*^9}, {3.7910090826466465`*^9, 
   3.7910091326630354`*^9}, {3.791009169839059*^9, 3.791009196451678*^9}, {
   3.7910092636522636`*^9, 3.7910092824764867`*^9}, {3.791009929515688*^9, 
   3.791009929935141*^9}, {3.7910141822939215`*^9, 3.7910143660631695`*^9}, {
   3.791014407729928*^9, 3.7910144083983955`*^9}, {3.7910145438277273`*^9, 
   3.7910145443509083`*^9}, {3.7910146872021275`*^9, 3.7910146880363836`*^9}, 
   3.791024510763582*^9, {3.791024562393694*^9, 3.791024566407959*^9}, 
   3.7910299127156334`*^9, 3.791030007546934*^9, {3.791033760131468*^9, 
   3.7910337630141044`*^9}, {3.7910338386677694`*^9, 3.791033841615429*^9}, {
   3.7910346140473404`*^9, 3.7910346159631653`*^9}, {3.791034648605672*^9, 
   3.7910347212161083`*^9}, 3.791127325800666*^9, 3.7911275549685326`*^9, {
   3.7912045160692835`*^9, 3.7912045712719107`*^9}, {3.7912046426252875`*^9, 
   3.7912046450764856`*^9}, {3.7912046908933415`*^9, 
   3.7912046950572195`*^9}, {3.791204953247387*^9, 3.7912049841242285`*^9}, {
   3.7912050417089396`*^9, 3.7912050442122235`*^9}, {3.7912051864501195`*^9, 
   3.7912052283735704`*^9}, {3.791205329012619*^9, 3.7912053347802324`*^9}, {
   3.7912058582772007`*^9, 3.791205865568997*^9}, {3.7912074490850916`*^9, 
   3.7912074500008726`*^9}, {3.7912088044480247`*^9, 3.791208829829053*^9}, {
   3.7912174321989927`*^9, 3.791217502180581*^9}, {3.791217622968768*^9, 
   3.791217623296922*^9}, {3.7912177762351694`*^9, 3.791217777485547*^9}, {
   3.791218034328746*^9, 3.7912180506137094`*^9}, {3.791218150276041*^9, 
   3.791218150948431*^9}, {3.7915324920413084`*^9, 3.7915325333167067`*^9}, {
   3.791542747840947*^9, 3.7915427479011083`*^9}, {3.792148171355233*^9, 
   3.792148171902203*^9}, {3.7921482303878565`*^9, 3.79214823560779*^9}, {
   3.7921482943973503`*^9, 3.792148294736353*^9}, {3.7921497863078036`*^9, 
   3.79214978670562*^9}, {3.7921498233669376`*^9, 3.7921498236849675`*^9}, {
   3.792149865492611*^9, 3.7921498817800927`*^9}, {3.815390335870494*^9, 
   3.815390346160942*^9}},
 CellLabel->"In[4]:=",ExpressionUUID->"ecbc1b96-7cb1-4196-aff0-a2d40065cb77"]
}, Open  ]],

Cell[CellGroupData[{

Cell["Spherical tensor operators, coupling", "Subsubtitle",
 CellChangeTimes->{{3.7921481163456244`*^9, 3.792148127228462*^9}, {
   3.792148245179144*^9, 3.7921482485411263`*^9}, 3.7921484481217375`*^9, 
   3.792150621328154*^9, {3.815390433224575*^9, 
   3.8153904345515847`*^9}},ExpressionUUID->"59b986c0-c10a-4825-a130-\
5886d89b12b2"],

Cell[BoxData[{
 RowBox[{
  RowBox[{
   RowBox[{"TDD", "[", 
    RowBox[{"2", ",", "2"}], "]"}], "=", 
   RowBox[{
    FractionBox["1", "2"], 
    RowBox[{
     SubscriptBox["A", "+"], ".", 
     SubscriptBox["B", "+"]}]}]}], ";"}], "\[IndentingNewLine]", 
 RowBox[{
  RowBox[{
   RowBox[{"TDD", "[", 
    RowBox[{"2", ",", "1"}], "]"}], "=", 
   RowBox[{
    RowBox[{"-", 
     FractionBox["1", "2"]}], 
    RowBox[{"(", 
     RowBox[{
      RowBox[{
       SubscriptBox["A", "z"], ".", 
       SubscriptBox["B", "+"]}], "+", 
      RowBox[{
       SubscriptBox["A", "+"], ".", 
       SubscriptBox["B", "z"]}]}], ")"}]}]}], ";"}], "\[IndentingNewLine]", 
 RowBox[{
  RowBox[{
   RowBox[{"TDD", "[", 
    RowBox[{"2", ",", "0"}], "]"}], "=", 
   RowBox[{
    SqrtBox[
     FractionBox["2", "3"]], 
    RowBox[{"(", 
     RowBox[{
      RowBox[{
       SubscriptBox["A", "z"], ".", 
       SubscriptBox["B", "z"]}], "-", 
      RowBox[{
       FractionBox["1", "4"], 
       RowBox[{"(", 
        RowBox[{
         RowBox[{
          SubscriptBox["A", "+"], ".", 
          SubscriptBox["B", "-"]}], "+", 
         RowBox[{
          SubscriptBox["A", "-"], ".", 
          SubscriptBox["B", "+"]}]}], ")"}]}]}], ")"}]}]}], 
  ";"}], "\[IndentingNewLine]", 
 RowBox[{
  RowBox[{
   RowBox[{"TDD", "[", 
    RowBox[{"2", ",", 
     RowBox[{"-", "1"}]}], "]"}], "=", 
   RowBox[{
    FractionBox["1", "2"], 
    RowBox[{"(", 
     RowBox[{
      RowBox[{
       SubscriptBox["A", "z"], ".", 
       SubscriptBox["B", "-"]}], "+", 
      RowBox[{
       SubscriptBox["A", "-"], ".", 
       SubscriptBox["B", "z"]}]}], ")"}]}]}], ";"}], "\[IndentingNewLine]", 
 RowBox[{
  RowBox[{
   RowBox[{
    RowBox[{"TDD", "[", 
     RowBox[{"2", ",", 
      RowBox[{"-", "2"}]}], "]"}], "=", 
    RowBox[{
     FractionBox["1", "2"], 
     RowBox[{
      SubscriptBox["A", "-"], ".", 
      SubscriptBox["B", "-"]}]}]}], ";"}], 
  " "}], "\[IndentingNewLine]"}], "Input",
 CellChangeTimes->{{3.788863073123749*^9, 3.788863116432427*^9}, {
   3.788864035656456*^9, 3.788864040129562*^9}, {3.7888643368644643`*^9, 
   3.7888644155225787`*^9}, {3.7888644518361273`*^9, 3.788864532075651*^9}, {
   3.7888645662414665`*^9, 3.7888645668087864`*^9}, {3.7888646474067965`*^9, 
   3.7888646669664736`*^9}, {3.788864714536498*^9, 3.7888648031406703`*^9}, {
   3.7888648572231426`*^9, 3.7888648809633937`*^9}, {3.788864943213752*^9, 
   3.788864988856761*^9}, {3.7888650424381557`*^9, 3.7888650645036936`*^9}, {
   3.7888650984540663`*^9, 3.7888651210276823`*^9}, 3.7888684825661926`*^9, {
   3.7888686693505306`*^9, 3.788868685519705*^9}, 3.7888700819068413`*^9, {
   3.788937341958473*^9, 3.788937432446973*^9}, {3.7889522280052433`*^9, 
   3.7889522441995893`*^9}, {3.788952534070696*^9, 3.7889525497702894`*^9}, {
   3.788953176825365*^9, 3.788953194626086*^9}, {3.7889564345606165`*^9, 
   3.7889564359007564`*^9}, 3.789036675993577*^9, 3.7890367513711696`*^9, {
   3.7891216165245743`*^9, 3.7891216333062253`*^9}, {3.7909292435218287`*^9, 
   3.7909292548402395`*^9}, {3.7909292947974243`*^9, 
   3.7909292966711254`*^9}, {3.79092936330519*^9, 3.79092937095214*^9}, {
   3.790929403262045*^9, 3.7909294047684727`*^9}, {3.7909294473138485`*^9, 
   3.790929466840231*^9}, 3.7909295658827257`*^9, 3.790929615749359*^9, {
   3.7909298679293957`*^9, 3.790929873079571*^9}, {3.7909299189381847`*^9, 
   3.7909299422728777`*^9}, {3.7909505516449056`*^9, 
   3.7909505852429314`*^9}, {3.7909526098221807`*^9, 3.790952724503683*^9}, {
   3.790952764877571*^9, 3.7909527671102343`*^9}, {3.7909528722331667`*^9, 
   3.7909529435397596`*^9}, {3.790952998031452*^9, 3.7909529988341866`*^9}, {
   3.7909536453246875`*^9, 3.7909536464800835`*^9}, {3.7909537926920485`*^9, 
   3.7909537941794996`*^9}, 3.790953840743582*^9, {3.7909538953646917`*^9, 
   3.790953897092772*^9}, {3.7910084532036266`*^9, 3.791008458475429*^9}, {
   3.7910085536072273`*^9, 3.7910086130696015`*^9}, {3.7910086669253674`*^9, 
   3.7910086936296444`*^9}, {3.791008726237878*^9, 3.7910087699340143`*^9}, {
   3.791008848743249*^9, 3.7910088502522373`*^9}, {3.7910088867594323`*^9, 
   3.7910088923908725`*^9}, {3.7910090826466465`*^9, 
   3.7910091326630354`*^9}, {3.791009169839059*^9, 3.791009196451678*^9}, {
   3.7910092636522636`*^9, 3.7910092824764867`*^9}, {3.791009929515688*^9, 
   3.791009929935141*^9}, {3.7910141822939215`*^9, 3.7910143660631695`*^9}, {
   3.791014407729928*^9, 3.7910144083983955`*^9}, {3.7910145438277273`*^9, 
   3.7910145443509083`*^9}, {3.7910146872021275`*^9, 3.7910146880363836`*^9}, 
   3.791024510763582*^9, {3.791024562393694*^9, 3.791024566407959*^9}, 
   3.7910299127156334`*^9, 3.791030007546934*^9, {3.791033760131468*^9, 
   3.7910337630141044`*^9}, {3.7910338386677694`*^9, 3.791033841615429*^9}, {
   3.7910346140473404`*^9, 3.7910346159631653`*^9}, {3.791034648605672*^9, 
   3.7910347212161083`*^9}, 3.791127325800666*^9, 3.7911275549685326`*^9, {
   3.7912045160692835`*^9, 3.7912045712719107`*^9}, {3.7912046426252875`*^9, 
   3.7912046450764856`*^9}, {3.7912046908933415`*^9, 
   3.7912046950572195`*^9}, {3.791204953247387*^9, 3.7912049841242285`*^9}, {
   3.7912050417089396`*^9, 3.7912050442122235`*^9}, {3.7912051864501195`*^9, 
   3.7912052283735704`*^9}, {3.791205329012619*^9, 3.7912053347802324`*^9}, {
   3.7912058582772007`*^9, 3.791205865568997*^9}, {3.7912074490850916`*^9, 
   3.7912074500008726`*^9}, {3.7912088044480247`*^9, 3.791208829829053*^9}, {
   3.7912174321989927`*^9, 3.791217502180581*^9}, {3.791217622968768*^9, 
   3.791217623296922*^9}, {3.7912177762351694`*^9, 3.791217777485547*^9}, {
   3.791218034328746*^9, 3.7912180506137094`*^9}, {3.791218150276041*^9, 
   3.791218150948431*^9}, {3.7915324920413084`*^9, 3.7915325333167067`*^9}, {
   3.791542747840947*^9, 3.7915427479011083`*^9}, {3.792148171355233*^9, 
   3.792148171902203*^9}, {3.7921482303878565`*^9, 3.79214823560779*^9}, {
   3.792148288719247*^9, 3.7921483631952276`*^9}, {3.8153903358884954`*^9, 
   3.8153903681228547`*^9}, {3.815390404903224*^9, 3.815390427290234*^9}, {
   3.8153904661167183`*^9, 3.8153904673123164`*^9}, {3.815390514287531*^9, 
   3.815390519715484*^9}, {3.8153913104849424`*^9, 3.8153913197505283`*^9}},
 CellLabel->"In[7]:=",ExpressionUUID->"41cfde0a-1636-4f21-ba82-efd17adaf2b7"]
}, Open  ]],

Cell[CellGroupData[{

Cell["Spherical tensor operators, Zeeman, spin A", "Subsubtitle",
 CellChangeTimes->{{3.7921481163456244`*^9, 3.792148127228462*^9}, {
   3.792148245179144*^9, 3.7921482485411263`*^9}, 3.7921484481217375`*^9, 
   3.792150621328154*^9, {3.815390433224575*^9, 3.8153904573930063`*^9}, {
   3.8153905716769037`*^9, 3.8153905733338895`*^9}, {3.815391218676724*^9, 
   3.8153912192507176`*^9}},ExpressionUUID->"fa0ed443-acb6-47b9-b731-\
3ad6f2a85899"],

Cell[BoxData[{
 RowBox[{
  RowBox[{
   RowBox[{"TZA", "[", 
    RowBox[{"2", ",", 
     RowBox[{"-", "2"}]}], "]"}], "=", "0"}], ";"}], "\[IndentingNewLine]", 
 RowBox[{
  RowBox[{
   RowBox[{"TZA", "[", 
    RowBox[{"2", ",", 
     RowBox[{"-", "1"}]}], "]"}], "=", 
   RowBox[{
    FractionBox["1", "2"], " ", 
    SubscriptBox["A", "-"]}]}], ";"}], "\[IndentingNewLine]", 
 RowBox[{
  RowBox[{
   RowBox[{"TZA", "[", 
    RowBox[{"2", ",", "0"}], "]"}], "=", 
   RowBox[{
    SqrtBox[
     FractionBox["2", "3"]], 
    SubscriptBox["A", "z"]}]}], ";"}], "\[IndentingNewLine]", 
 RowBox[{
  RowBox[{
   RowBox[{"TZA", "[", 
    RowBox[{"2", ",", "1"}], "]"}], "=", 
   RowBox[{
    RowBox[{"-", 
     FractionBox["1", "2"]}], " ", 
    SubscriptBox["A", "+"]}]}], ";"}], "\[IndentingNewLine]", 
 RowBox[{
  RowBox[{
   RowBox[{"TZA", "[", 
    RowBox[{"2", ",", "2"}], "]"}], "=", "0"}], 
  ";"}], "\[IndentingNewLine]"}], "Input",
 CellChangeTimes->{{3.8153904854967556`*^9, 3.81539059682472*^9}, 
   3.8153908070208445`*^9},
 CellLabel->"In[12]:=",ExpressionUUID->"94f03e2d-ed99-48f8-aadd-0e2b99a543e2"]
}, Open  ]],

Cell[CellGroupData[{

Cell["Spherical tensor operators, Zeeman, spin B", "Subsubtitle",
 CellChangeTimes->{{3.7921481163456244`*^9, 3.792148127228462*^9}, {
   3.792148245179144*^9, 3.7921482485411263`*^9}, 3.7921484481217375`*^9, 
   3.792150621328154*^9, {3.815390433224575*^9, 3.8153904573930063`*^9}, {
   3.8153905716769037`*^9, 3.8153905827957993`*^9}, {3.8153912226845603`*^9, 
   3.8153912230025544`*^9}},ExpressionUUID->"4aa46d8e-92bd-4190-91ac-\
d8d38ef0d36b"],

Cell[BoxData[{
 RowBox[{
  RowBox[{
   RowBox[{"TZB", "[", 
    RowBox[{"2", ",", 
     RowBox[{"-", "2"}]}], "]"}], "=", "0"}], ";"}], "\[IndentingNewLine]", 
 RowBox[{
  RowBox[{
   RowBox[{"TZB", "[", 
    RowBox[{"2", ",", 
     RowBox[{"-", "1"}]}], "]"}], "=", 
   RowBox[{
    FractionBox["1", "2"], " ", 
    SubscriptBox["B", "-"]}]}], ";"}], "\[IndentingNewLine]", 
 RowBox[{
  RowBox[{
   RowBox[{"TZB", "[", 
    RowBox[{"2", ",", "0"}], "]"}], "=", 
   RowBox[{
    SqrtBox[
     FractionBox["2", "3"]], " ", 
    SubscriptBox["B", "z"]}]}], ";"}], "\[IndentingNewLine]", 
 RowBox[{
  RowBox[{
   RowBox[{"TZB", "[", 
    RowBox[{"2", ",", "1"}], "]"}], "=", 
   RowBox[{
    RowBox[{"-", 
     FractionBox["1", "2"]}], " ", 
    SubscriptBox["B", "+"]}]}], ";"}], "\[IndentingNewLine]", 
 RowBox[{
  RowBox[{
   RowBox[{"TZB", "[", 
    RowBox[{"2", ",", "2"}], "]"}], "=", "0"}], 
  ";"}], "\[IndentingNewLine]"}], "Input",
 CellChangeTimes->{3.8153908139768653`*^9},
 CellLabel->"In[17]:=",ExpressionUUID->"1c282c34-1725-45ad-ad42-d74512c4a656"]
}, Open  ]],

Cell[CellGroupData[{

Cell["Parameter and rotation function declarations", "Subsubtitle",
 CellChangeTimes->{{3.779086404485136*^9, 
  3.779086429962743*^9}},ExpressionUUID->"79d384df-711b-4a19-9e4e-\
5085260231c6"],

Cell[BoxData[{
 RowBox[{
  RowBox[{"InteractionParameters", "=", 
   RowBox[{"{", 
    RowBox[{
     SubscriptBox["\[Omega]", "A"], ",", 
     SubscriptBox["\[Omega]", "B"], ",", "\[Tau]"}], "}"}]}], 
  ";"}], "\[IndentingNewLine]", 
 RowBox[{
  RowBox[{"RotationFunctions", "=", 
   RowBox[{
    RowBox[{
     RowBox[{
      RowBox[{"Thread", "/@", 
       RowBox[{"{", 
        RowBox[{
         RowBox[{"\[CapitalPhi]", "[", 
          RowBox[{"\"\<DD\>\"", ",", "#"}], "]"}], ",", 
         RowBox[{"\[CapitalPhi]", "[", 
          RowBox[{"\"\<CSA1\>\"", ",", "#"}], "]"}], ",", 
         RowBox[{"\[CapitalPhi]", "[", 
          RowBox[{"\"\<CSA2\>\"", ",", "#"}], "]"}]}], "}"}]}], "&"}], "[", 
     RowBox[{"Range", "[", 
      RowBox[{
       RowBox[{"-", "2"}], ",", "2"}], "]"}], "]"}], "//", "Flatten"}]}], 
  ";"}], "\[IndentingNewLine]", 
 RowBox[{"Parameters", "/:", 
  RowBox[{"n_", "\[Element]", "Parameters"}], ":=", 
  RowBox[{"With", "[", 
   RowBox[{
    RowBox[{"{", 
     RowBox[{"q", "=", 
      RowBox[{"(", 
       RowBox[{
        RowBox[{"Count", "[", 
         RowBox[{"InteractionParameters", ",", "n"}], "]"}], ">", "0"}], 
       ")"}]}], "}"}], ",", 
    RowBox[{"q", "/;", 
     RowBox[{
      RowBox[{"q", "==", "True"}], "||", 
      RowBox[{"q", "==", "False"}]}]}]}], "]"}]}], "\[IndentingNewLine]", 
 RowBox[{"Rotations", "/:", 
  RowBox[{"n_", "\[Element]", "Rotations"}], ":=", 
  RowBox[{"With", "[", 
   RowBox[{
    RowBox[{"{", 
     RowBox[{"q", "=", 
      RowBox[{"(", 
       RowBox[{
        RowBox[{"Count", "[", 
         RowBox[{"RotationFunctions", ",", "n"}], "]"}], ">", "0"}], ")"}]}], 
     "}"}], ",", 
    RowBox[{"q", "/;", 
     RowBox[{
      RowBox[{"q", "==", "True"}], "||", 
      RowBox[{"q", "==", "False"}]}]}]}], 
   "]"}]}], "\[IndentingNewLine]"}], "Input",
 CellChangeTimes->{{3.778493186940374*^9, 3.778493200244528*^9}, {
   3.778493232315334*^9, 3.7784932829669285`*^9}, {3.778493681887082*^9, 
   3.778493761542737*^9}, {3.778493849163585*^9, 3.778493866128831*^9}, {
   3.778494449874565*^9, 3.7784944786209016`*^9}, {3.7784951619847193`*^9, 
   3.778495234656006*^9}, {3.778496288881463*^9, 3.77849630326925*^9}, {
   3.7784964407402487`*^9, 3.7784964958843*^9}, {3.778496839876902*^9, 
   3.778496865804614*^9}, {3.778498176902558*^9, 3.77849823125861*^9}, {
   3.778498536334942*^9, 3.7784985623505735`*^9}, {3.7785011987616844`*^9, 
   3.7785012434249864`*^9}, {3.7785012787781334`*^9, 
   3.7785013592501554`*^9}, {3.778501645142727*^9, 3.778501648350321*^9}, {
   3.7785016887826524`*^9, 3.778501707826565*^9}, {3.778501759371358*^9, 
   3.7785018059071293`*^9}, {3.7785019266859493`*^9, 3.778501939805911*^9}, {
   3.7785025957176924`*^9, 3.778502645126233*^9}, {3.778502980213688*^9, 
   3.778502982581233*^9}, {3.778503077330861*^9, 3.7785030819702973`*^9}, {
   3.7785041550548573`*^9, 3.778504161741841*^9}, {3.778504767982609*^9, 
   3.77850477416969*^9}, {3.778504973301077*^9, 3.7785049765645695`*^9}, {
   3.7785050174000387`*^9, 3.7785051117183948`*^9}, {3.7785051530798287`*^9, 
   3.7785052030150623`*^9}, {3.778505240774926*^9, 3.7785052954679546`*^9}, {
   3.7785836781159687`*^9, 3.778583688599744*^9}, {3.7785878789909935`*^9, 
   3.778587879358082*^9}, {3.778588793892644*^9, 3.778588801571809*^9}, {
   3.77859077413515*^9, 3.778590891382303*^9}, {3.778591135060932*^9, 
   3.778591152320837*^9}, {3.7785913310389566`*^9, 3.778591416931833*^9}, {
   3.778591517508407*^9, 3.778591555296931*^9}, {3.7785916087300014`*^9, 
   3.7785916163030815`*^9}, {3.7785918756788387`*^9, 3.778591876409856*^9}, {
   3.778592395546844*^9, 3.778592528060016*^9}, {3.7785925705363555`*^9, 
   3.778592593869767*^9}, {3.778593076594289*^9, 3.7785930779449253`*^9}, {
   3.77859318171542*^9, 3.778593221924634*^9}, {3.778593605920989*^9, 
   3.7785936910537133`*^9}, {3.7785937417973843`*^9, 3.778593743762205*^9}, {
   3.7786550154924626`*^9, 3.778655017317336*^9}, {3.778658870019907*^9, 
   3.778658873868707*^9}, {3.778661688802203*^9, 3.778661749504777*^9}, {
   3.7786617955758405`*^9, 3.778661796875284*^9}, {3.778662216127426*^9, 
   3.7786622507889547`*^9}, 3.778662301090342*^9, {3.778662333509511*^9, 
   3.7786624358387957`*^9}, {3.778662545498624*^9, 3.778662545966872*^9}, {
   3.778662579076399*^9, 3.778662592933486*^9}, {3.778662641251791*^9, 
   3.778662664840211*^9}, {3.7786627668788548`*^9, 3.7786627905367723`*^9}, {
   3.7786637381605487`*^9, 3.7786637935418973`*^9}, {3.778664299548775*^9, 
   3.778664300320838*^9}, {3.7786660934079475`*^9, 3.7786661355331173`*^9}, 
   3.7786662995471926`*^9, {3.778666444952973*^9, 3.778666530537094*^9}, 
   3.7786665803177752`*^9, {3.7786666425182323`*^9, 3.7786666561044827`*^9}, 
   3.7786667281474886`*^9, {3.7786667964822855`*^9, 3.778666833657079*^9}, 
   3.7786668682937045`*^9, {3.778666900979317*^9, 3.778666966323518*^9}, {
   3.7786670545284452`*^9, 3.7786670585582085`*^9}, {3.7786671660190535`*^9, 
   3.7786671904454746`*^9}, {3.778667503954342*^9, 3.778667518655967*^9}, {
   3.778667595622077*^9, 3.7786676014155483`*^9}, {3.7786676363639584`*^9, 
   3.778667640142053*^9}, {3.778667748641099*^9, 3.778667750634412*^9}, {
   3.7786680294301615`*^9, 3.7786680319017663`*^9}, {3.778668086777934*^9, 
   3.778668141526149*^9}, {3.7786682042512684`*^9, 3.7786682116773815`*^9}, {
   3.778668289024791*^9, 3.77866829143322*^9}, {3.778668363328931*^9, 
   3.778668395488962*^9}, 3.778668623789361*^9, {3.77866876049052*^9, 
   3.778668776545314*^9}, {3.7786691234373426`*^9, 3.7786691364251*^9}, 
   3.7786692563524847`*^9, 3.778670384372034*^9, {3.7786714174709005`*^9, 
   3.7786714216051955`*^9}, {3.77867146914877*^9, 3.7786714705968485`*^9}, 
   3.7786715170929193`*^9, {3.778671593318477*^9, 3.778671597101485*^9}, {
   3.778672178188854*^9, 3.7786722529961076`*^9}, {3.7786722921998653`*^9, 
   3.778672376068968*^9}, 3.778672662279163*^9, {3.7786729043208885`*^9, 
   3.778672905651568*^9}, {3.7786762228722734`*^9, 3.7786762714201746`*^9}, {
   3.7786765814086905`*^9, 3.7786765879048276`*^9}, {3.778676956270547*^9, 
   3.778676961349825*^9}, {3.7786770483550315`*^9, 3.778677049222378*^9}, {
   3.7786770795731497`*^9, 3.778677121801512*^9}, {3.778677383802591*^9, 
   3.778677393321143*^9}, {3.778746007814085*^9, 3.778746092065407*^9}, {
   3.7787462351261783`*^9, 3.7787464131576567`*^9}, {3.7787465343983974`*^9, 
   3.778746706713964*^9}, {3.7787467893069677`*^9, 3.778747026751096*^9}, {
   3.7787471096952286`*^9, 3.7787471192276955`*^9}, {3.778819070128994*^9, 
   3.778819079099141*^9}, {3.778819140589781*^9, 3.778819212217685*^9}, {
   3.7788192451326184`*^9, 3.7788192876553087`*^9}, {3.778820325543166*^9, 
   3.7788203695327387`*^9}, {3.778820455183401*^9, 3.7788204594869394`*^9}, {
   3.778820490920768*^9, 3.7788204978541107`*^9}, {3.7788205458337207`*^9, 
   3.7788205535797234`*^9}, 3.7788206536199474`*^9, {3.77882926198557*^9, 
   3.778829285207944*^9}, {3.778829840610812*^9, 3.778829841172163*^9}, 
   3.778830821240717*^9, {3.7788325155437465`*^9, 3.7788325157342777`*^9}, 
   3.7788331868235126`*^9, {3.7788333189579487`*^9, 3.7788333204974604`*^9}, {
   3.778833371264835*^9, 3.7788333768909597`*^9}, {3.7788452966037006`*^9, 
   3.7788452974006696`*^9}, 3.7788453329346514`*^9, {3.778849128411148*^9, 
   3.7788491473525653`*^9}, 3.7788492359329524`*^9, {3.7788505537915363`*^9, 
   3.778850565702729*^9}, {3.7790857096974783`*^9, 3.779085792657389*^9}, {
   3.779085833384262*^9, 3.779085835581247*^9}, {3.77908590148744*^9, 
   3.77908592082323*^9}, {3.7790859744366655`*^9, 3.779086075469078*^9}, {
   3.7790861843306465`*^9, 3.7790861885951834`*^9}, {3.779086226077583*^9, 
   3.7790862531522865`*^9}, {3.779086334414222*^9, 3.7790864275316687`*^9}, {
   3.779087068575389*^9, 3.779087079149132*^9}, 3.779172546789913*^9, {
   3.779172743646825*^9, 3.7791727613912077`*^9}, {3.77917864668489*^9, 
   3.779178647668437*^9}, {3.7791798177343707`*^9, 3.779179819174221*^9}, {
   3.779454174597215*^9, 3.779454174834218*^9}, {3.787375914464191*^9, 
   3.7873759433557587`*^9}, {3.787376463966875*^9, 3.7873764769216166`*^9}, {
   3.787376583010981*^9, 3.787376584974493*^9}, 3.787376842857317*^9, 
   3.7921501593029585`*^9, 3.7921503506972*^9, {3.8153908271547527`*^9, 
   3.815390848041035*^9}, {3.931493877347761*^9, 3.9314938831257734`*^9}},
 CellLabel->"In[22]:=",ExpressionUUID->"803da503-403b-4da7-a30f-bb6cfcc344c4"]
}, Open  ]],

Cell[CellGroupData[{

Cell["Autocorrelation function pattern", "Subsubtitle",
 CellChangeTimes->{{3.7790870845500364`*^9, 
  3.7790871122728157`*^9}},ExpressionUUID->"12fd0ef1-1643-47d5-9bfa-\
258955490ade"],

Cell[BoxData[
 RowBox[{
  RowBox[{
   RowBox[{"M", "/:", 
    RowBox[{
     RowBox[{"M", "[", 
      RowBox[{"l_", ",", "a_", ",", "b_", ",", "0"}], "]"}], " ", 
     RowBox[{"Conjugate", "[", 
      RowBox[{"M", "[", 
       RowBox[{"k_", ",", "c_", ",", "d_", ",", "\[Tau]"}], "]"}], "]"}]}], ":=", 
    RowBox[{
     RowBox[{
      FractionBox["1", 
       RowBox[{
        RowBox[{"2", " ", "l"}], "+", "1"}]], 
      RowBox[{
       RowBox[{"KroneckerDelta", "[", 
        RowBox[{"l", ",", "k"}], "]"}], " ", 
       RowBox[{"KroneckerDelta", "[", 
        RowBox[{"a", ",", "c"}], "]"}], " ", 
       RowBox[{"KroneckerDelta", "[", 
        RowBox[{"b", ",", "d"}], "]"}]}]}], " ", 
     RowBox[{"G", "[", "\[Tau]", "]"}]}]}], ";"}], 
  "\[IndentingNewLine]"}]], "Input",
 CellChangeTimes->{{3.778493186940374*^9, 3.778493200244528*^9}, {
   3.778493232315334*^9, 3.7784932829669285`*^9}, {3.778493681887082*^9, 
   3.778493761542737*^9}, {3.778493849163585*^9, 3.778493866128831*^9}, {
   3.778494449874565*^9, 3.7784944786209016`*^9}, {3.7784951619847193`*^9, 
   3.778495234656006*^9}, {3.778496288881463*^9, 3.77849630326925*^9}, {
   3.7784964407402487`*^9, 3.7784964958843*^9}, {3.778496839876902*^9, 
   3.778496865804614*^9}, {3.778498176902558*^9, 3.77849823125861*^9}, {
   3.778498536334942*^9, 3.7784985623505735`*^9}, {3.7785011987616844`*^9, 
   3.7785012434249864`*^9}, {3.7785012787781334`*^9, 
   3.7785013592501554`*^9}, {3.778501645142727*^9, 3.778501648350321*^9}, {
   3.7785016887826524`*^9, 3.778501707826565*^9}, {3.778501759371358*^9, 
   3.7785018059071293`*^9}, {3.7785019266859493`*^9, 3.778501939805911*^9}, {
   3.7785025957176924`*^9, 3.778502645126233*^9}, {3.778502980213688*^9, 
   3.778502982581233*^9}, {3.778503077330861*^9, 3.7785030819702973`*^9}, {
   3.7785041550548573`*^9, 3.778504161741841*^9}, {3.778504767982609*^9, 
   3.77850477416969*^9}, {3.778504973301077*^9, 3.7785049765645695`*^9}, {
   3.7785050174000387`*^9, 3.7785051117183948`*^9}, {3.7785051530798287`*^9, 
   3.7785052030150623`*^9}, {3.778505240774926*^9, 3.7785052954679546`*^9}, {
   3.7785836781159687`*^9, 3.778583688599744*^9}, {3.7785878789909935`*^9, 
   3.778587879358082*^9}, {3.778588793892644*^9, 3.778588801571809*^9}, {
   3.77859077413515*^9, 3.778590891382303*^9}, {3.778591135060932*^9, 
   3.778591152320837*^9}, {3.7785913310389566`*^9, 3.778591416931833*^9}, {
   3.778591517508407*^9, 3.778591555296931*^9}, {3.7785916087300014`*^9, 
   3.7785916163030815`*^9}, {3.7785918756788387`*^9, 3.778591876409856*^9}, {
   3.778592395546844*^9, 3.778592528060016*^9}, {3.7785925705363555`*^9, 
   3.778592593869767*^9}, {3.778593076594289*^9, 3.7785930779449253`*^9}, {
   3.77859318171542*^9, 3.778593221924634*^9}, {3.778593605920989*^9, 
   3.7785936910537133`*^9}, {3.7785937417973843`*^9, 3.778593743762205*^9}, {
   3.7786550154924626`*^9, 3.778655017317336*^9}, {3.778658870019907*^9, 
   3.778658873868707*^9}, {3.778661688802203*^9, 3.778661749504777*^9}, {
   3.7786617955758405`*^9, 3.778661796875284*^9}, {3.778662216127426*^9, 
   3.7786622507889547`*^9}, 3.778662301090342*^9, {3.778662333509511*^9, 
   3.7786624358387957`*^9}, {3.778662545498624*^9, 3.778662545966872*^9}, {
   3.778662579076399*^9, 3.778662592933486*^9}, {3.778662641251791*^9, 
   3.778662664840211*^9}, {3.7786627668788548`*^9, 3.7786627905367723`*^9}, {
   3.7786637381605487`*^9, 3.7786637935418973`*^9}, {3.778664299548775*^9, 
   3.778664300320838*^9}, {3.7786660934079475`*^9, 3.7786661355331173`*^9}, 
   3.7786662995471926`*^9, {3.778666444952973*^9, 3.778666530537094*^9}, 
   3.7786665803177752`*^9, {3.7786666425182323`*^9, 3.7786666561044827`*^9}, 
   3.7786667281474886`*^9, {3.7786667964822855`*^9, 3.778666833657079*^9}, 
   3.7786668682937045`*^9, {3.778666900979317*^9, 3.778666966323518*^9}, {
   3.7786670545284452`*^9, 3.7786670585582085`*^9}, {3.7786671660190535`*^9, 
   3.7786671904454746`*^9}, {3.778667503954342*^9, 3.778667518655967*^9}, {
   3.778667595622077*^9, 3.7786676014155483`*^9}, {3.7786676363639584`*^9, 
   3.778667640142053*^9}, {3.778667748641099*^9, 3.778667750634412*^9}, {
   3.7786680294301615`*^9, 3.7786680319017663`*^9}, {3.778668086777934*^9, 
   3.778668141526149*^9}, {3.7786682042512684`*^9, 3.7786682116773815`*^9}, {
   3.778668289024791*^9, 3.77866829143322*^9}, {3.778668363328931*^9, 
   3.778668395488962*^9}, 3.778668623789361*^9, {3.77866876049052*^9, 
   3.778668776545314*^9}, {3.7786691234373426`*^9, 3.7786691364251*^9}, 
   3.7786692563524847`*^9, 3.778670384372034*^9, {3.7786714174709005`*^9, 
   3.7786714216051955`*^9}, {3.77867146914877*^9, 3.7786714705968485`*^9}, 
   3.7786715170929193`*^9, {3.778671593318477*^9, 3.778671597101485*^9}, {
   3.778672178188854*^9, 3.7786722529961076`*^9}, {3.7786722921998653`*^9, 
   3.778672376068968*^9}, 3.778672662279163*^9, {3.7786729043208885`*^9, 
   3.778672905651568*^9}, {3.7786762228722734`*^9, 3.7786762714201746`*^9}, {
   3.7786765814086905`*^9, 3.7786765879048276`*^9}, {3.778676956270547*^9, 
   3.778676961349825*^9}, {3.7786770483550315`*^9, 3.778677049222378*^9}, {
   3.7786770795731497`*^9, 3.778677121801512*^9}, {3.778677383802591*^9, 
   3.778677393321143*^9}, {3.778746007814085*^9, 3.778746092065407*^9}, {
   3.7787462351261783`*^9, 3.7787464131576567`*^9}, {3.7787465343983974`*^9, 
   3.778746706713964*^9}, {3.7787467893069677`*^9, 3.778747026751096*^9}, {
   3.7787471096952286`*^9, 3.7787471192276955`*^9}, {3.778819070128994*^9, 
   3.778819079099141*^9}, {3.778819140589781*^9, 3.778819212217685*^9}, {
   3.7788192451326184`*^9, 3.7788192876553087`*^9}, {3.778820325543166*^9, 
   3.7788203695327387`*^9}, {3.778820455183401*^9, 3.7788204594869394`*^9}, {
   3.778820490920768*^9, 3.7788204978541107`*^9}, {3.7788205458337207`*^9, 
   3.7788205535797234`*^9}, 3.7788206536199474`*^9, {3.77882926198557*^9, 
   3.778829285207944*^9}, {3.778829840610812*^9, 3.778829841172163*^9}, 
   3.778830821240717*^9, {3.7788325155437465`*^9, 3.7788325157342777`*^9}, 
   3.7788331868235126`*^9, {3.7788333189579487`*^9, 3.7788333204974604`*^9}, {
   3.778833371264835*^9, 3.7788333768909597`*^9}, {3.7788452966037006`*^9, 
   3.7788452974006696`*^9}, 3.7788453329346514`*^9, {3.778849128411148*^9, 
   3.7788491473525653`*^9}, 3.7788492359329524`*^9, {3.7788505537915363`*^9, 
   3.778850565702729*^9}, {3.7790857096974783`*^9, 3.779085792657389*^9}, {
   3.779085833384262*^9, 3.779085835581247*^9}, {3.77908590148744*^9, 
   3.77908592082323*^9}, {3.7790859744366655`*^9, 3.779086075469078*^9}, {
   3.7790861843306465`*^9, 3.7790861885951834`*^9}, {3.779086226077583*^9, 
   3.7790862531522865`*^9}, {3.779086334414222*^9, 3.7790864275316687`*^9}, {
   3.779087068575389*^9, 3.779087079149132*^9}, {3.7790871171327505`*^9, 
   3.779087119708703*^9}, {3.7790871574920053`*^9, 3.779087162567973*^9}, 
   3.792150351978242*^9, {3.8114861705462675`*^9, 3.811486172802252*^9}},
 CellLabel->"In[26]:=",ExpressionUUID->"793f8ce8-a142-417a-abba-e2d1d2391582"]
}, Open  ]],

Cell[CellGroupData[{

Cell["Conjugation of rotation functions", "Subsubtitle",
 CellChangeTimes->{{3.779087167346964*^9, 
  3.7790871838887663`*^9}},ExpressionUUID->"b8bc7fd2-67e3-40d0-9005-\
380e6b43d8cb"],

Cell[BoxData[{
 RowBox[{
  RowBox[{"ClearAttributes", "[", 
   RowBox[{"Conjugate", ",", "Protected"}], "]"}], 
  ";"}], "\[IndentingNewLine]", 
 RowBox[{
  RowBox[{"\[CapitalPhi]", "/:", 
   RowBox[{"Conjugate", "[", 
    RowBox[{"\[CapitalPhi]", "[", 
     RowBox[{"A_", ",", "m_"}], "]"}], "]"}], ":=", 
   RowBox[{
    SuperscriptBox[
     RowBox[{"(", 
      RowBox[{"-", "1"}], ")"}], "m"], " ", 
    RowBox[{"\[CapitalPhi]", "[", 
     RowBox[{"A", ",", 
      RowBox[{"-", "m"}]}], "]"}]}]}], ";"}], "\[IndentingNewLine]", 
 RowBox[{
  RowBox[{
   RowBox[{"Conjugate", "[", 
    RowBox[{"A_", " ", "B__"}], "]"}], ":=", 
   RowBox[{
    RowBox[{"Conjugate", "[", "A", "]"}], " ", 
    RowBox[{"Conjugate", "[", 
     RowBox[{"Times", "[", "B", "]"}], "]"}]}]}], 
  ";"}], "\[IndentingNewLine]", 
 RowBox[{
  RowBox[{
   RowBox[{"Conjugate", "[", 
    RowBox[{"A_", "+", "B__"}], "]"}], ":=", 
   RowBox[{
    RowBox[{"Conjugate", "[", "A", "]"}], "+", 
    RowBox[{"Conjugate", "[", 
     RowBox[{"Plus", "[", "B", "]"}], "]"}]}]}], ";"}], "\[IndentingNewLine]", 
 RowBox[{
  RowBox[{"Conjugate", "[", "A_", "]"}], ":=", 
  RowBox[{"A", "/;", 
   RowBox[{
   "A", "\[Element]", "Parameters"}]}]}], "\[IndentingNewLine]"}], "Input",
 CellChangeTimes->{{3.778493186940374*^9, 3.778493200244528*^9}, {
   3.778493232315334*^9, 3.7784932829669285`*^9}, {3.778493681887082*^9, 
   3.778493761542737*^9}, {3.778493849163585*^9, 3.778493866128831*^9}, {
   3.778494449874565*^9, 3.7784944786209016`*^9}, {3.7784951619847193`*^9, 
   3.778495234656006*^9}, {3.778496288881463*^9, 3.77849630326925*^9}, {
   3.7784964407402487`*^9, 3.7784964958843*^9}, {3.778496839876902*^9, 
   3.778496865804614*^9}, {3.778498176902558*^9, 3.77849823125861*^9}, {
   3.778498536334942*^9, 3.7784985623505735`*^9}, {3.7785011987616844`*^9, 
   3.7785012434249864`*^9}, {3.7785012787781334`*^9, 
   3.7785013592501554`*^9}, {3.778501645142727*^9, 3.778501648350321*^9}, {
   3.7785016887826524`*^9, 3.778501707826565*^9}, {3.778501759371358*^9, 
   3.7785018059071293`*^9}, {3.7785019266859493`*^9, 3.778501939805911*^9}, {
   3.7785025957176924`*^9, 3.778502645126233*^9}, {3.778502980213688*^9, 
   3.778502982581233*^9}, {3.778503077330861*^9, 3.7785030819702973`*^9}, {
   3.7785041550548573`*^9, 3.778504161741841*^9}, {3.778504767982609*^9, 
   3.77850477416969*^9}, {3.778504973301077*^9, 3.7785049765645695`*^9}, {
   3.7785050174000387`*^9, 3.7785051117183948`*^9}, {3.7785051530798287`*^9, 
   3.7785052030150623`*^9}, {3.778505240774926*^9, 3.7785052954679546`*^9}, {
   3.7785836781159687`*^9, 3.778583688599744*^9}, {3.7785878789909935`*^9, 
   3.778587879358082*^9}, {3.778588793892644*^9, 3.778588801571809*^9}, {
   3.77859077413515*^9, 3.778590891382303*^9}, {3.778591135060932*^9, 
   3.778591152320837*^9}, {3.7785913310389566`*^9, 3.778591416931833*^9}, {
   3.778591517508407*^9, 3.778591555296931*^9}, {3.7785916087300014`*^9, 
   3.7785916163030815`*^9}, {3.7785918756788387`*^9, 3.778591876409856*^9}, {
   3.778592395546844*^9, 3.778592528060016*^9}, {3.7785925705363555`*^9, 
   3.778592593869767*^9}, {3.778593076594289*^9, 3.7785930779449253`*^9}, {
   3.77859318171542*^9, 3.778593221924634*^9}, {3.778593605920989*^9, 
   3.7785936910537133`*^9}, {3.7785937417973843`*^9, 3.778593743762205*^9}, {
   3.7786550154924626`*^9, 3.778655017317336*^9}, {3.778658870019907*^9, 
   3.778658873868707*^9}, {3.778661688802203*^9, 3.778661749504777*^9}, {
   3.7786617955758405`*^9, 3.778661796875284*^9}, {3.778662216127426*^9, 
   3.7786622507889547`*^9}, 3.778662301090342*^9, {3.778662333509511*^9, 
   3.7786624358387957`*^9}, {3.778662545498624*^9, 3.778662545966872*^9}, {
   3.778662579076399*^9, 3.778662592933486*^9}, {3.778662641251791*^9, 
   3.778662664840211*^9}, {3.7786627668788548`*^9, 3.7786627905367723`*^9}, {
   3.7786637381605487`*^9, 3.7786637935418973`*^9}, {3.778664299548775*^9, 
   3.778664300320838*^9}, {3.7786660934079475`*^9, 3.7786661355331173`*^9}, 
   3.7786662995471926`*^9, {3.778666444952973*^9, 3.778666530537094*^9}, 
   3.7786665803177752`*^9, {3.7786666425182323`*^9, 3.7786666561044827`*^9}, 
   3.7786667281474886`*^9, {3.7786667964822855`*^9, 3.778666833657079*^9}, 
   3.7786668682937045`*^9, {3.778666900979317*^9, 3.778666966323518*^9}, {
   3.7786670545284452`*^9, 3.7786670585582085`*^9}, {3.7786671660190535`*^9, 
   3.7786671904454746`*^9}, {3.778667503954342*^9, 3.778667518655967*^9}, {
   3.778667595622077*^9, 3.7786676014155483`*^9}, {3.7786676363639584`*^9, 
   3.778667640142053*^9}, {3.778667748641099*^9, 3.778667750634412*^9}, {
   3.7786680294301615`*^9, 3.7786680319017663`*^9}, {3.778668086777934*^9, 
   3.778668141526149*^9}, {3.7786682042512684`*^9, 3.7786682116773815`*^9}, {
   3.778668289024791*^9, 3.77866829143322*^9}, {3.778668363328931*^9, 
   3.778668395488962*^9}, 3.778668623789361*^9, {3.77866876049052*^9, 
   3.778668776545314*^9}, {3.7786691234373426`*^9, 3.7786691364251*^9}, 
   3.7786692563524847`*^9, 3.778670384372034*^9, {3.7786714174709005`*^9, 
   3.7786714216051955`*^9}, {3.77867146914877*^9, 3.7786714705968485`*^9}, 
   3.7786715170929193`*^9, {3.778671593318477*^9, 3.778671597101485*^9}, {
   3.778672178188854*^9, 3.7786722529961076`*^9}, {3.7786722921998653`*^9, 
   3.778672376068968*^9}, 3.778672662279163*^9, {3.7786729043208885`*^9, 
   3.778672905651568*^9}, {3.7786762228722734`*^9, 3.7786762714201746`*^9}, {
   3.7786765814086905`*^9, 3.7786765879048276`*^9}, {3.778676956270547*^9, 
   3.778676961349825*^9}, {3.7786770483550315`*^9, 3.778677049222378*^9}, {
   3.7786770795731497`*^9, 3.778677121801512*^9}, {3.778677383802591*^9, 
   3.778677393321143*^9}, {3.778746007814085*^9, 3.778746092065407*^9}, {
   3.7787462351261783`*^9, 3.7787464131576567`*^9}, {3.7787465343983974`*^9, 
   3.778746706713964*^9}, {3.7787467893069677`*^9, 3.778747026751096*^9}, {
   3.7787471096952286`*^9, 3.7787471192276955`*^9}, {3.778819070128994*^9, 
   3.778819079099141*^9}, {3.778819140589781*^9, 3.778819212217685*^9}, {
   3.7788192451326184`*^9, 3.7788192876553087`*^9}, {3.778820325543166*^9, 
   3.7788203695327387`*^9}, {3.778820455183401*^9, 3.7788204594869394`*^9}, {
   3.778820490920768*^9, 3.7788204978541107`*^9}, {3.7788205458337207`*^9, 
   3.7788205535797234`*^9}, 3.7788206536199474`*^9, {3.77882926198557*^9, 
   3.778829285207944*^9}, {3.778829840610812*^9, 3.778829841172163*^9}, 
   3.778830821240717*^9, {3.7788325155437465`*^9, 3.7788325157342777`*^9}, 
   3.7788331868235126`*^9, {3.7788333189579487`*^9, 3.7788333204974604`*^9}, {
   3.778833371264835*^9, 3.7788333768909597`*^9}, {3.7788452966037006`*^9, 
   3.7788452974006696`*^9}, 3.7788453329346514`*^9, {3.778849128411148*^9, 
   3.7788491473525653`*^9}, 3.7788492359329524`*^9, {3.7788505537915363`*^9, 
   3.778850565702729*^9}, {3.7790857096974783`*^9, 3.779085792657389*^9}, {
   3.779085833384262*^9, 3.779085835581247*^9}, {3.77908590148744*^9, 
   3.77908592082323*^9}, {3.7790859744366655`*^9, 3.779086075469078*^9}, {
   3.7790861843306465`*^9, 3.7790861885951834`*^9}, {3.779086226077583*^9, 
   3.7790862531522865`*^9}, {3.779086334414222*^9, 3.7790864275316687`*^9}, {
   3.779087068575389*^9, 3.779087079149132*^9}, {3.7790871171327505`*^9, 
   3.779087119708703*^9}, {3.7790871574920053`*^9, 3.7790871813467474`*^9}, 
   3.7790874707108583`*^9, 3.7921503535771713`*^9},
 CellLabel->"In[27]:=",ExpressionUUID->"de9c47d7-ebec-44d4-8117-a74adae8c3e8"]
}, Open  ]],

Cell[CellGroupData[{

Cell["BRW integrator patterns", "Subsubtitle",
 CellChangeTimes->{{3.779087473487829*^9, 
  3.779087484367715*^9}},ExpressionUUID->"5b189b14-eed6-40cc-b1ba-\
2348e5ada659"],

Cell[BoxData[{
 RowBox[{
  RowBox[{
   RowBox[{"BRWIntegrate", "[", 
    RowBox[{"A_", "+", "B_"}], "]"}], ":=", 
   RowBox[{
    RowBox[{"BRWIntegrate", "[", "A", "]"}], "+", 
    RowBox[{"BRWIntegrate", "[", "B", "]"}]}]}], ";"}], "\[IndentingNewLine]", 
 RowBox[{
  RowBox[{"BRWIntegrate", "[", 
   RowBox[{"A_", " ", "B_"}], "]"}], ":=", 
  RowBox[{
   RowBox[{"A", " ", 
    RowBox[{"BRWIntegrate", "[", "B", "]"}]}], "/;", 
   RowBox[{"FreeQ", "[", 
    RowBox[{"A", ",", "\[Tau]"}], "]"}]}]}], "\[IndentingNewLine]", 
 RowBox[{
  RowBox[{
   RowBox[{"BRWIntegrate", "[", 
    RowBox[{
     SuperscriptBox["\[ExponentialE]", "A_"], " ", 
     RowBox[{"G", "[", "\[Tau]", "]"}]}], "]"}], ":=", 
   RowBox[{"J", "[", 
    RowBox[{"Expand", "[", 
     RowBox[{"Simplify", "[", 
      RowBox[{"A", "/", 
       RowBox[{"(", 
        RowBox[{"\[ImaginaryI]", " ", "\[Tau]"}], ")"}]}], "]"}], "]"}], 
    "]"}]}], ";"}], "\[IndentingNewLine]", 
 RowBox[{
  RowBox[{
   RowBox[{"BRWIntegrate", "[", 
    RowBox[{"G", "[", "\[Tau]", "]"}], "]"}], ":=", 
   RowBox[{"J", "[", "0", "]"}]}], ";"}], "\[IndentingNewLine]", 
 RowBox[{
  RowBox[{
   RowBox[{"BRWIntegrate", "[", "0", "]"}], ":=", "0"}], 
  ";"}], "\[IndentingNewLine]"}], "Input",
 CellChangeTimes->{{3.778493186940374*^9, 3.778493200244528*^9}, {
   3.778493232315334*^9, 3.7784932829669285`*^9}, {3.778493681887082*^9, 
   3.778493761542737*^9}, {3.778493849163585*^9, 3.778493866128831*^9}, {
   3.778494449874565*^9, 3.7784944786209016`*^9}, {3.7784951619847193`*^9, 
   3.778495234656006*^9}, {3.778496288881463*^9, 3.77849630326925*^9}, {
   3.7784964407402487`*^9, 3.7784964958843*^9}, {3.778496839876902*^9, 
   3.778496865804614*^9}, {3.778498176902558*^9, 3.77849823125861*^9}, {
   3.778498536334942*^9, 3.7784985623505735`*^9}, {3.7785011987616844`*^9, 
   3.7785012434249864`*^9}, {3.7785012787781334`*^9, 
   3.7785013592501554`*^9}, {3.778501645142727*^9, 3.778501648350321*^9}, {
   3.7785016887826524`*^9, 3.778501707826565*^9}, {3.778501759371358*^9, 
   3.7785018059071293`*^9}, {3.7785019266859493`*^9, 3.778501939805911*^9}, {
   3.7785025957176924`*^9, 3.778502645126233*^9}, {3.778502980213688*^9, 
   3.778502982581233*^9}, {3.778503077330861*^9, 3.7785030819702973`*^9}, {
   3.7785041550548573`*^9, 3.778504161741841*^9}, {3.778504767982609*^9, 
   3.77850477416969*^9}, {3.778504973301077*^9, 3.7785049765645695`*^9}, {
   3.7785050174000387`*^9, 3.7785051117183948`*^9}, {3.7785051530798287`*^9, 
   3.7785052030150623`*^9}, {3.778505240774926*^9, 3.7785052954679546`*^9}, {
   3.7785836781159687`*^9, 3.778583688599744*^9}, {3.7785878789909935`*^9, 
   3.778587879358082*^9}, {3.778588793892644*^9, 3.778588801571809*^9}, {
   3.77859077413515*^9, 3.778590891382303*^9}, {3.778591135060932*^9, 
   3.778591152320837*^9}, {3.7785913310389566`*^9, 3.778591416931833*^9}, {
   3.778591517508407*^9, 3.778591555296931*^9}, {3.7785916087300014`*^9, 
   3.7785916163030815`*^9}, {3.7785918756788387`*^9, 3.778591876409856*^9}, {
   3.778592395546844*^9, 3.778592528060016*^9}, {3.7785925705363555`*^9, 
   3.778592593869767*^9}, {3.778593076594289*^9, 3.7785930779449253`*^9}, {
   3.77859318171542*^9, 3.778593221924634*^9}, {3.778593605920989*^9, 
   3.7785936910537133`*^9}, {3.7785937417973843`*^9, 3.778593743762205*^9}, {
   3.7786550154924626`*^9, 3.778655017317336*^9}, {3.778658870019907*^9, 
   3.778658873868707*^9}, {3.778661688802203*^9, 3.778661749504777*^9}, {
   3.7786617955758405`*^9, 3.778661796875284*^9}, {3.778662216127426*^9, 
   3.7786622507889547`*^9}, 3.778662301090342*^9, {3.778662333509511*^9, 
   3.7786624358387957`*^9}, {3.778662545498624*^9, 3.778662545966872*^9}, {
   3.778662579076399*^9, 3.778662592933486*^9}, {3.778662641251791*^9, 
   3.778662664840211*^9}, {3.7786627668788548`*^9, 3.7786627905367723`*^9}, {
   3.7786637381605487`*^9, 3.7786637935418973`*^9}, {3.778664299548775*^9, 
   3.778664300320838*^9}, {3.7786660934079475`*^9, 3.7786661355331173`*^9}, 
   3.7786662995471926`*^9, {3.778666444952973*^9, 3.778666530537094*^9}, 
   3.7786665803177752`*^9, {3.7786666425182323`*^9, 3.7786666561044827`*^9}, 
   3.7786667281474886`*^9, {3.7786667964822855`*^9, 3.778666833657079*^9}, 
   3.7786668682937045`*^9, {3.778666900979317*^9, 3.778666966323518*^9}, {
   3.7786670545284452`*^9, 3.7786670585582085`*^9}, {3.7786671660190535`*^9, 
   3.7786671904454746`*^9}, {3.778667503954342*^9, 3.778667518655967*^9}, {
   3.778667595622077*^9, 3.7786676014155483`*^9}, {3.7786676363639584`*^9, 
   3.778667640142053*^9}, {3.778667748641099*^9, 3.778667750634412*^9}, {
   3.7786680294301615`*^9, 3.7786680319017663`*^9}, {3.778668086777934*^9, 
   3.778668141526149*^9}, {3.7786682042512684`*^9, 3.7786682116773815`*^9}, {
   3.778668289024791*^9, 3.77866829143322*^9}, {3.778668363328931*^9, 
   3.778668395488962*^9}, 3.778668623789361*^9, {3.77866876049052*^9, 
   3.778668776545314*^9}, {3.7786691234373426`*^9, 3.7786691364251*^9}, 
   3.7786692563524847`*^9, 3.778670384372034*^9, {3.7786714174709005`*^9, 
   3.7786714216051955`*^9}, {3.77867146914877*^9, 3.7786714705968485`*^9}, 
   3.7786715170929193`*^9, {3.778671593318477*^9, 3.778671597101485*^9}, {
   3.778672178188854*^9, 3.7786722529961076`*^9}, {3.7786722921998653`*^9, 
   3.778672376068968*^9}, 3.778672662279163*^9, {3.7786729043208885`*^9, 
   3.778672905651568*^9}, {3.7786762228722734`*^9, 3.7786762714201746`*^9}, {
   3.7786765814086905`*^9, 3.7786765879048276`*^9}, {3.778676956270547*^9, 
   3.778676961349825*^9}, {3.7786770483550315`*^9, 3.778677049222378*^9}, {
   3.7786770795731497`*^9, 3.778677121801512*^9}, {3.778677383802591*^9, 
   3.778677393321143*^9}, {3.778746007814085*^9, 3.778746092065407*^9}, {
   3.7787462351261783`*^9, 3.7787464131576567`*^9}, {3.7787465343983974`*^9, 
   3.778746706713964*^9}, {3.7787467893069677`*^9, 3.778747026751096*^9}, {
   3.7787471096952286`*^9, 3.7787471192276955`*^9}, {3.778819070128994*^9, 
   3.778819079099141*^9}, {3.778819140589781*^9, 3.778819212217685*^9}, {
   3.7788192451326184`*^9, 3.7788192876553087`*^9}, {3.778820325543166*^9, 
   3.7788203695327387`*^9}, {3.778820455183401*^9, 3.7788204594869394`*^9}, {
   3.778820490920768*^9, 3.7788204978541107`*^9}, {3.7788205458337207`*^9, 
   3.7788205535797234`*^9}, 3.7788206536199474`*^9, {3.77882926198557*^9, 
   3.778829285207944*^9}, {3.778829840610812*^9, 3.778829841172163*^9}, 
   3.778830821240717*^9, {3.7788325155437465`*^9, 3.7788325157342777`*^9}, 
   3.7788331868235126`*^9, {3.7788333189579487`*^9, 3.7788333204974604`*^9}, {
   3.778833371264835*^9, 3.7788333768909597`*^9}, {3.7788452966037006`*^9, 
   3.7788452974006696`*^9}, 3.7788453329346514`*^9, {3.778849128411148*^9, 
   3.7788491473525653`*^9}, 3.7788492359329524`*^9, {3.7788505537915363`*^9, 
   3.778850565702729*^9}, {3.7790857096974783`*^9, 3.779085792657389*^9}, {
   3.779085833384262*^9, 3.779085835581247*^9}, {3.77908590148744*^9, 
   3.77908592082323*^9}, {3.7790859744366655`*^9, 3.779086075469078*^9}, {
   3.7790861843306465`*^9, 3.7790861885951834`*^9}, {3.779086226077583*^9, 
   3.7790862531522865`*^9}, {3.779086334414222*^9, 3.7790864275316687`*^9}, {
   3.779087068575389*^9, 3.779087079149132*^9}, {3.7790871171327505`*^9, 
   3.779087119708703*^9}, {3.7790871574920053`*^9, 3.7790871813467474`*^9}, {
   3.7790874707108583`*^9, 3.7790874880393305`*^9}, {3.779087521839546*^9, 
   3.7790875551078568`*^9}, 3.7921503547811694`*^9, {3.81148617794522*^9, 
   3.8114861866141443`*^9}, 3.8114877159853334`*^9, 3.815390346189944*^9, {
   3.81539140822373*^9, 3.815391408559729*^9}},
 CellLabel->"In[32]:=",ExpressionUUID->"715b90d4-98a1-403e-b863-1645ef626e34"]
}, Open  ]],

Cell[CellGroupData[{

Cell["Static and dynamic Hamiltonians", "Subsubtitle",
 CellChangeTimes->{{3.7790875621842747`*^9, 3.779087574855083*^9}, 
   3.7921500112578607`*^9, 
   3.792150645047282*^9},ExpressionUUID->"7cbc6f2f-9663-4f0e-85dc-\
0835e235c5a8"],

Cell[BoxData[{
 RowBox[{
  RowBox[{"Hst", "=", 
   RowBox[{
    RowBox[{
     RowBox[{
      SubscriptBox["\[Omega]", "A"], " ", 
      SubscriptBox["A", "z"]}], "+", 
     RowBox[{
      SubscriptBox["\[Omega]", "B"], " ", 
      SubscriptBox["B", "z"]}]}], "//", "Simplify"}]}], 
  ";"}], "\[IndentingNewLine]", 
 RowBox[{
  RowBox[{
   RowBox[{"Hdn", "[", "t_", "]"}], ":=", 
   RowBox[{
    UnderoverscriptBox["\[Sum]", 
     RowBox[{"k", "=", 
      RowBox[{"-", "2"}]}], "2"], 
    RowBox[{
     UnderoverscriptBox["\[Sum]", 
      RowBox[{"m", "=", 
       RowBox[{"-", "2"}]}], "2"], 
     RowBox[{"(", 
      RowBox[{
       RowBox[{"M", "[", 
        RowBox[{"2", ",", "k", ",", "m", ",", "t"}], "]"}], " ", 
       RowBox[{"(", 
        RowBox[{
         RowBox[{
          RowBox[{"TDD", "[", 
           RowBox[{"2", ",", "k"}], "]"}], " ", 
          RowBox[{"\[CapitalPhi]", "[", 
           RowBox[{"\"\<DD\>\"", ",", "m"}], "]"}]}], "+", 
         RowBox[{
          RowBox[{"TZA", "[", 
           RowBox[{"2", ",", "k"}], "]"}], " ", 
          RowBox[{"\[CapitalPhi]", "[", 
           RowBox[{"\"\<CSA1\>\"", ",", "m"}], "]"}]}], "+", 
         RowBox[{
          RowBox[{"TZB", "[", 
           RowBox[{"2", ",", "k"}], "]"}], " ", 
          RowBox[{"\[CapitalPhi]", "[", 
           RowBox[{"\"\<CSA2\>\"", ",", "m"}], "]"}]}]}], ")"}]}], 
      ")"}]}]}]}], ";"}], "\[IndentingNewLine]"}], "Input",
 CellChangeTimes->{{3.788863073123749*^9, 3.788863116432427*^9}, {
   3.788864035656456*^9, 3.788864040129562*^9}, {3.7888643368644643`*^9, 
   3.7888644155225787`*^9}, {3.7888644518361273`*^9, 3.788864532075651*^9}, {
   3.7888645662414665`*^9, 3.7888645668087864`*^9}, {3.7888646474067965`*^9, 
   3.7888646669664736`*^9}, {3.788864714536498*^9, 3.7888648031406703`*^9}, {
   3.7888648572231426`*^9, 3.7888648809633937`*^9}, {3.788864943213752*^9, 
   3.788864988856761*^9}, {3.7888650424381557`*^9, 3.7888650645036936`*^9}, {
   3.7888650984540663`*^9, 3.7888651210276823`*^9}, 3.7888684825661926`*^9, {
   3.7888686693505306`*^9, 3.788868685519705*^9}, 3.7888700819068413`*^9, {
   3.788937341958473*^9, 3.788937432446973*^9}, {3.7889522280052433`*^9, 
   3.7889522441995893`*^9}, {3.788952534070696*^9, 3.7889525497702894`*^9}, {
   3.788953176825365*^9, 3.788953194626086*^9}, {3.7889564345606165`*^9, 
   3.7889564359007564`*^9}, 3.789036675993577*^9, 3.7890367513711696`*^9, {
   3.7891216165245743`*^9, 3.7891216333062253`*^9}, {3.7909292435218287`*^9, 
   3.7909292548402395`*^9}, {3.7909292947974243`*^9, 
   3.7909292966711254`*^9}, {3.79092936330519*^9, 3.79092937095214*^9}, {
   3.790929403262045*^9, 3.7909294047684727`*^9}, {3.7909294473138485`*^9, 
   3.790929466840231*^9}, 3.7909295658827257`*^9, 3.790929615749359*^9, {
   3.7909298679293957`*^9, 3.790929873079571*^9}, {3.7909299189381847`*^9, 
   3.7909299422728777`*^9}, {3.7909505516449056`*^9, 
   3.7909505852429314`*^9}, {3.7909526098221807`*^9, 3.790952724503683*^9}, {
   3.790952764877571*^9, 3.7909527671102343`*^9}, {3.7909528722331667`*^9, 
   3.7909529435397596`*^9}, {3.790952998031452*^9, 3.7909529988341866`*^9}, {
   3.7909536453246875`*^9, 3.7909536464800835`*^9}, {3.7909537926920485`*^9, 
   3.7909537941794996`*^9}, 3.790953840743582*^9, {3.7909538953646917`*^9, 
   3.790953897092772*^9}, {3.7910084532036266`*^9, 3.791008458475429*^9}, {
   3.7910085536072273`*^9, 3.7910086130696015`*^9}, {3.7910086669253674`*^9, 
   3.7910086936296444`*^9}, {3.791008726237878*^9, 3.7910087699340143`*^9}, {
   3.791008848743249*^9, 3.7910088502522373`*^9}, {3.7910088867594323`*^9, 
   3.7910088923908725`*^9}, {3.7910090826466465`*^9, 
   3.7910091326630354`*^9}, {3.791009169839059*^9, 3.791009196451678*^9}, {
   3.7910092636522636`*^9, 3.7910092824764867`*^9}, {3.791009929515688*^9, 
   3.791009929935141*^9}, {3.7910141822939215`*^9, 3.7910143660631695`*^9}, {
   3.791014407729928*^9, 3.7910144083983955`*^9}, {3.7910145438277273`*^9, 
   3.7910145443509083`*^9}, {3.7910146872021275`*^9, 3.7910146880363836`*^9}, 
   3.791024510763582*^9, {3.791024562393694*^9, 3.791024566407959*^9}, 
   3.7910299127156334`*^9, 3.791030007546934*^9, {3.791033760131468*^9, 
   3.7910337630141044`*^9}, {3.7910338386677694`*^9, 3.791033841615429*^9}, {
   3.7910346140473404`*^9, 3.7910346159631653`*^9}, {3.791034648605672*^9, 
   3.7910347212161083`*^9}, 3.791127325800666*^9, 3.7911275549685326`*^9, {
   3.7912045160692835`*^9, 3.7912045712719107`*^9}, {3.7912046426252875`*^9, 
   3.7912046450764856`*^9}, {3.7912046908933415`*^9, 
   3.7912046950572195`*^9}, {3.791204953247387*^9, 3.7912049841242285`*^9}, {
   3.7912050417089396`*^9, 3.7912050442122235`*^9}, {3.7912051864501195`*^9, 
   3.7912052283735704`*^9}, {3.791205329012619*^9, 3.7912053347802324`*^9}, {
   3.7912058582772007`*^9, 3.791205865568997*^9}, {3.7912074490850916`*^9, 
   3.7912074500008726`*^9}, {3.7912088044480247`*^9, 3.791208829829053*^9}, {
   3.7912174321989927`*^9, 3.791217502180581*^9}, {3.791217622968768*^9, 
   3.791217623296922*^9}, {3.7912177762351694`*^9, 3.791217777485547*^9}, {
   3.791218034328746*^9, 3.7912180506137094`*^9}, {3.791218150276041*^9, 
   3.791218150948431*^9}, {3.7915324920413084`*^9, 3.7915325333167067`*^9}, {
   3.791542747840947*^9, 3.7915427479011083`*^9}, {3.792148171355233*^9, 
   3.792148171902203*^9}, {3.7921482303878565`*^9, 3.79214823560779*^9}, {
   3.792148288719247*^9, 3.792148316502248*^9}, {3.792148471145771*^9, 
   3.7921484765125017`*^9}, {3.7921485493981376`*^9, 3.79214856229698*^9}, {
   3.7921500225248327`*^9, 3.7921500229008183`*^9}, 3.7921506493468757`*^9, {
   3.815390335915495*^9, 3.815390346191942*^9}, {3.8153912658450546`*^9, 
   3.815391299367033*^9}, {3.931493914081614*^9, 3.9314939201023192`*^9}},
 CellLabel->"In[37]:=",ExpressionUUID->"bd1678cc-c09c-4870-9f39-21326b8f9f99"]
}, Open  ]],

Cell[CellGroupData[{

Cell["\<\
Redfield theory patterns (negative definite relaxation superoperator)\
\>", "Subsubtitle",
 CellChangeTimes->{{3.7790876766528788`*^9, 3.7790876870099382`*^9}, {
  3.815392143846449*^9, 
  3.815392151872367*^9}},ExpressionUUID->"8410fb2f-9c88-41bb-9289-\
48320e504930"],

Cell[BoxData[{
 RowBox[{
  RowBox[{
   RowBox[{"Dcomm", "[", "A_", "]"}], ":=", 
   RowBox[{"-", 
    RowBox[{"Comm", "[", 
     RowBox[{
      RowBox[{"Hdn", "[", "0", "]"}], ",", 
      RowBox[{"Comm", "[", 
       RowBox[{
        RowBox[{"ConjugateTranspose", "[", 
         RowBox[{
          RowBox[{"MatrixExp", "[", 
           RowBox[{"\[ImaginaryI]", " ", "Hst", " ", "\[Tau]"}], "]"}], ".", 
          RowBox[{"Hdn", "[", "\[Tau]", "]"}], ".", 
          RowBox[{"MatrixExp", "[", 
           RowBox[{
            RowBox[{"-", "\[ImaginaryI]"}], " ", "Hst", " ", "\[Tau]"}], 
           "]"}]}], "]"}], ",", "A"}], "]"}]}], "]"}]}]}], 
  ";"}], "\[IndentingNewLine]", 
 RowBox[{
  RowBox[{
   RowBox[{"Rate", "[", 
    RowBox[{"A_", ",", "B_"}], "]"}], ":=", 
   RowBox[{
    RowBox[{
     RowBox[{
      RowBox[{
       FractionBox[
        RowBox[{"Scal", "[", 
         RowBox[{"A", ",", 
          RowBox[{"Dcomm", "[", "B", "]"}]}], "]"}], 
        SqrtBox[
         RowBox[{
          RowBox[{"Scal", "[", 
           RowBox[{"B", ",", "B"}], "]"}], " ", 
          RowBox[{"Scal", "[", 
           RowBox[{"A", ",", "A"}], "]"}]}]]], "//", "TrigToExp"}], "//", 
      "ExpandAll"}], "//", "BRWIntegrate"}], "//", "Simplify"}]}], 
  ";"}], "\[IndentingNewLine]"}], "Input",
 CellChangeTimes->{{3.778493186940374*^9, 3.778493200244528*^9}, {
   3.778493232315334*^9, 3.7784932829669285`*^9}, {3.778493681887082*^9, 
   3.778493761542737*^9}, {3.778493849163585*^9, 3.778493866128831*^9}, {
   3.778494449874565*^9, 3.7784944786209016`*^9}, {3.7784951619847193`*^9, 
   3.778495234656006*^9}, {3.778496288881463*^9, 3.77849630326925*^9}, {
   3.7784964407402487`*^9, 3.7784964958843*^9}, {3.778496839876902*^9, 
   3.778496865804614*^9}, {3.778498176902558*^9, 3.77849823125861*^9}, {
   3.778498536334942*^9, 3.7784985623505735`*^9}, {3.7785011987616844`*^9, 
   3.7785012434249864`*^9}, {3.7785012787781334`*^9, 
   3.7785013592501554`*^9}, {3.778501645142727*^9, 3.778501648350321*^9}, {
   3.7785016887826524`*^9, 3.778501707826565*^9}, {3.778501759371358*^9, 
   3.7785018059071293`*^9}, {3.7785019266859493`*^9, 3.778501939805911*^9}, {
   3.7785025957176924`*^9, 3.778502645126233*^9}, {3.778502980213688*^9, 
   3.778502982581233*^9}, {3.778503077330861*^9, 3.7785030819702973`*^9}, {
   3.7785041550548573`*^9, 3.778504161741841*^9}, {3.778504767982609*^9, 
   3.77850477416969*^9}, {3.778504973301077*^9, 3.7785049765645695`*^9}, {
   3.7785050174000387`*^9, 3.7785051117183948`*^9}, {3.7785051530798287`*^9, 
   3.7785052030150623`*^9}, {3.778505240774926*^9, 3.7785052954679546`*^9}, {
   3.7785836781159687`*^9, 3.778583688599744*^9}, {3.7785878789909935`*^9, 
   3.778587879358082*^9}, {3.778588793892644*^9, 3.778588801571809*^9}, {
   3.77859077413515*^9, 3.778590891382303*^9}, {3.778591135060932*^9, 
   3.778591152320837*^9}, {3.7785913310389566`*^9, 3.778591416931833*^9}, {
   3.778591517508407*^9, 3.778591555296931*^9}, {3.7785916087300014`*^9, 
   3.7785916163030815`*^9}, {3.7785918756788387`*^9, 3.778591876409856*^9}, {
   3.778592395546844*^9, 3.778592528060016*^9}, {3.7785925705363555`*^9, 
   3.778592593869767*^9}, {3.778593076594289*^9, 3.7785930779449253`*^9}, {
   3.77859318171542*^9, 3.778593221924634*^9}, {3.778593605920989*^9, 
   3.7785936910537133`*^9}, {3.7785937417973843`*^9, 3.778593743762205*^9}, {
   3.7786550154924626`*^9, 3.778655017317336*^9}, {3.778658870019907*^9, 
   3.778658873868707*^9}, {3.778661688802203*^9, 3.778661749504777*^9}, {
   3.7786617955758405`*^9, 3.778661796875284*^9}, {3.778662216127426*^9, 
   3.7786622507889547`*^9}, 3.778662301090342*^9, {3.778662333509511*^9, 
   3.7786624358387957`*^9}, {3.778662545498624*^9, 3.778662545966872*^9}, {
   3.778662579076399*^9, 3.778662592933486*^9}, {3.778662641251791*^9, 
   3.778662664840211*^9}, {3.7786627668788548`*^9, 3.7786627905367723`*^9}, {
   3.7786637381605487`*^9, 3.7786637935418973`*^9}, {3.778664299548775*^9, 
   3.778664300320838*^9}, {3.7786660934079475`*^9, 3.7786661355331173`*^9}, 
   3.7786662995471926`*^9, {3.778666444952973*^9, 3.778666530537094*^9}, 
   3.7786665803177752`*^9, {3.7786666425182323`*^9, 3.7786666561044827`*^9}, 
   3.7786667281474886`*^9, {3.7786667964822855`*^9, 3.778666833657079*^9}, 
   3.7786668682937045`*^9, {3.778666900979317*^9, 3.778666966323518*^9}, {
   3.7786670545284452`*^9, 3.7786670585582085`*^9}, {3.7786671660190535`*^9, 
   3.7786671904454746`*^9}, {3.778667503954342*^9, 3.778667518655967*^9}, {
   3.778667595622077*^9, 3.7786676014155483`*^9}, {3.7786676363639584`*^9, 
   3.778667640142053*^9}, {3.778667748641099*^9, 3.778667750634412*^9}, {
   3.7786680294301615`*^9, 3.7786680319017663`*^9}, {3.778668086777934*^9, 
   3.778668141526149*^9}, {3.7786682042512684`*^9, 3.7786682116773815`*^9}, {
   3.778668289024791*^9, 3.77866829143322*^9}, {3.778668363328931*^9, 
   3.778668395488962*^9}, 3.778668623789361*^9, {3.77866876049052*^9, 
   3.778668776545314*^9}, {3.7786691234373426`*^9, 3.7786691364251*^9}, 
   3.7786692563524847`*^9, 3.778670384372034*^9, {3.7786714174709005`*^9, 
   3.7786714216051955`*^9}, {3.77867146914877*^9, 3.7786714705968485`*^9}, 
   3.7786715170929193`*^9, {3.778671593318477*^9, 3.778671597101485*^9}, {
   3.778672178188854*^9, 3.7786722529961076`*^9}, {3.7786722921998653`*^9, 
   3.778672376068968*^9}, 3.778672662279163*^9, {3.7786729043208885`*^9, 
   3.778672905651568*^9}, {3.7786762228722734`*^9, 3.7786762714201746`*^9}, {
   3.7786765814086905`*^9, 3.7786765879048276`*^9}, {3.778676956270547*^9, 
   3.778676961349825*^9}, {3.7786770483550315`*^9, 3.778677049222378*^9}, {
   3.7786770795731497`*^9, 3.778677121801512*^9}, {3.778677383802591*^9, 
   3.778677393321143*^9}, {3.778746007814085*^9, 3.778746092065407*^9}, {
   3.7787462351261783`*^9, 3.7787464131576567`*^9}, {3.7787465343983974`*^9, 
   3.778746706713964*^9}, {3.7787467893069677`*^9, 3.778747026751096*^9}, {
   3.7787471096952286`*^9, 3.7787471192276955`*^9}, {3.778819070128994*^9, 
   3.778819079099141*^9}, {3.778819140589781*^9, 3.778819212217685*^9}, {
   3.7788192451326184`*^9, 3.7788192876553087`*^9}, {3.778820325543166*^9, 
   3.7788203695327387`*^9}, {3.778820455183401*^9, 3.7788204594869394`*^9}, {
   3.778820490920768*^9, 3.7788204978541107`*^9}, {3.7788205458337207`*^9, 
   3.7788205535797234`*^9}, 3.7788206536199474`*^9, {3.77882926198557*^9, 
   3.778829285207944*^9}, {3.778829840610812*^9, 3.778829841172163*^9}, 
   3.778830821240717*^9, {3.7788325155437465`*^9, 3.7788325157342777`*^9}, 
   3.7788331868235126`*^9, {3.7788333189579487`*^9, 3.7788333204974604`*^9}, {
   3.778833371264835*^9, 3.7788333768909597`*^9}, {3.7788452966037006`*^9, 
   3.7788452974006696`*^9}, 3.7788453329346514`*^9, {3.778849128411148*^9, 
   3.7788491473525653`*^9}, 3.7788492359329524`*^9, {3.7788505537915363`*^9, 
   3.778850565702729*^9}, {3.7790857096974783`*^9, 3.779085792657389*^9}, {
   3.779085833384262*^9, 3.779085835581247*^9}, {3.77908590148744*^9, 
   3.77908592082323*^9}, {3.7790859744366655`*^9, 3.779086075469078*^9}, {
   3.7790861843306465`*^9, 3.7790861885951834`*^9}, {3.779086226077583*^9, 
   3.7790862531522865`*^9}, {3.779086334414222*^9, 3.7790864275316687`*^9}, {
   3.779087068575389*^9, 3.779087079149132*^9}, {3.7790871171327505`*^9, 
   3.779087119708703*^9}, {3.7790871574920053`*^9, 3.7790871813467474`*^9}, {
   3.7790874707108583`*^9, 3.7790874880393305`*^9}, {3.779087521839546*^9, 
   3.7790876205917697`*^9}, {3.7790876744539967`*^9, 3.7790876943758574`*^9}, 
   3.779087756352603*^9, 3.7921503577511306`*^9, {3.815390346195941*^9, 
   3.8153903462009473`*^9}, {3.815391429573696*^9, 3.815391442225461*^9}},
 CellLabel->"In[39]:=",ExpressionUUID->"4c6dd3a3-4ee1-4df7-ad85-87323e82d50c"]
}, Open  ]],

Cell[CellGroupData[{

Cell["Blicharski invariant patterns", "Subsubtitle",
 CellChangeTimes->{{3.7790877582145834`*^9, 3.7790877673051357`*^9}, {
  3.792150389549347*^9, 3.7921503932543683`*^9}, {3.810298664614871*^9, 
  3.8102986649500275`*^9}, {3.811486602898957*^9, 
  3.8114866049149837`*^9}},ExpressionUUID->"886bf10e-56d7-4ab6-bb15-\
97e5ab34c242"],

Cell[BoxData[{
 RowBox[{
  RowBox[{
   RowBox[{"SP1", "[", 
    RowBox[{
     SuperscriptBox[
      RowBox[{"\[CapitalPhi]", "[", 
       RowBox[{"A_", ",", "0"}], "]"}], "2"], "-", 
     RowBox[{"2", " ", 
      RowBox[{"\[CapitalPhi]", "[", 
       RowBox[{"A_", ",", 
        RowBox[{"-", "1"}]}], "]"}], " ", 
      RowBox[{"\[CapitalPhi]", "[", 
       RowBox[{"A_", ",", "1"}], "]"}]}], "+", 
     RowBox[{"2", " ", 
      RowBox[{"\[CapitalPhi]", "[", 
       RowBox[{"A_", ",", 
        RowBox[{"-", "2"}]}], "]"}], " ", 
      RowBox[{"\[CapitalPhi]", "[", 
       RowBox[{"A_", ",", "2"}], "]"}]}], "+", "C___"}], "]"}], ":=", 
   RowBox[{
    RowBox[{
     RowBox[{"(", 
      RowBox[{"2", "/", "3"}], ")"}], 
     RowBox[{
      SubscriptBox["\[CapitalDelta]", "A"], "^", "2"}]}], "+", 
    RowBox[{"Plus", "[", "C", "]"}]}]}], ";"}], "\[IndentingNewLine]", 
 RowBox[{
  RowBox[{
   RowBox[{"SP1", "[", 
    RowBox[{"C___", "-", 
     SuperscriptBox[
      RowBox[{"\[CapitalPhi]", "[", 
       RowBox[{"A_", ",", "0"}], "]"}], "2"], "+", 
     RowBox[{"2", " ", 
      RowBox[{"\[CapitalPhi]", "[", 
       RowBox[{"A_", ",", 
        RowBox[{"-", "1"}]}], "]"}], " ", 
      RowBox[{"\[CapitalPhi]", "[", 
       RowBox[{"A_", ",", "1"}], "]"}]}], "-", 
     RowBox[{"2", " ", 
      RowBox[{"\[CapitalPhi]", "[", 
       RowBox[{"A_", ",", 
        RowBox[{"-", "2"}]}], "]"}], " ", 
      RowBox[{"\[CapitalPhi]", "[", 
       RowBox[{"A_", ",", "2"}], "]"}]}]}], "]"}], ":=", 
   RowBox[{
    RowBox[{"Plus", "[", "C", "]"}], "-", 
    RowBox[{
     RowBox[{"(", 
      RowBox[{"2", "/", "3"}], ")"}], 
     RowBox[{
      SubscriptBox["\[CapitalDelta]", "A"], "^", "2"}]}]}]}], 
  ";"}], "\[IndentingNewLine]", 
 RowBox[{
  RowBox[{
   RowBox[{"SP1", "[", 
    RowBox[{
     RowBox[{
      RowBox[{"\[CapitalPhi]", "[", 
       RowBox[{"A_", ",", "2"}], "]"}], " ", 
      RowBox[{"\[CapitalPhi]", "[", 
       RowBox[{"B_", ",", 
        RowBox[{"-", "2"}]}], "]"}]}], "-", 
     RowBox[{
      RowBox[{"\[CapitalPhi]", "[", 
       RowBox[{"A_", ",", "1"}], "]"}], " ", 
      RowBox[{"\[CapitalPhi]", "[", 
       RowBox[{"B_", ",", 
        RowBox[{"-", "1"}]}], "]"}]}], "+", 
     RowBox[{
      RowBox[{"\[CapitalPhi]", "[", 
       RowBox[{"A_", ",", "0"}], "]"}], " ", 
      RowBox[{"\[CapitalPhi]", "[", 
       RowBox[{"B_", ",", "0"}], "]"}]}], "-", 
     RowBox[{
      RowBox[{"\[CapitalPhi]", "[", 
       RowBox[{"A_", ",", 
        RowBox[{"-", "1"}]}], "]"}], " ", 
      RowBox[{"\[CapitalPhi]", "[", 
       RowBox[{"B_", ",", "1"}], "]"}]}], "+", 
     RowBox[{
      RowBox[{"\[CapitalPhi]", "[", 
       RowBox[{"A_", ",", 
        RowBox[{"-", "2"}]}], "]"}], " ", 
      RowBox[{"\[CapitalPhi]", "[", 
       RowBox[{"B_", ",", "2"}], "]"}]}]}], "]"}], ":=", 
   RowBox[{
    RowBox[{"(", 
     RowBox[{"2", "/", "3"}], ")"}], 
    SubscriptBox["X", 
     RowBox[{"A", ",", "B"}]]}]}], ";"}], "\[IndentingNewLine]"}], "Input",
 CellChangeTimes->{{3.778493186940374*^9, 3.778493200244528*^9}, {
   3.778493232315334*^9, 3.7784932829669285`*^9}, {3.778493681887082*^9, 
   3.778493761542737*^9}, {3.778493849163585*^9, 3.778493866128831*^9}, {
   3.778494449874565*^9, 3.7784944786209016`*^9}, {3.7784951619847193`*^9, 
   3.778495234656006*^9}, {3.778496288881463*^9, 3.77849630326925*^9}, {
   3.7784964407402487`*^9, 3.7784964958843*^9}, {3.778496839876902*^9, 
   3.778496865804614*^9}, {3.778498176902558*^9, 3.77849823125861*^9}, {
   3.778498536334942*^9, 3.7784985623505735`*^9}, {3.7785011987616844`*^9, 
   3.7785012434249864`*^9}, {3.7785012787781334`*^9, 
   3.7785013592501554`*^9}, {3.778501645142727*^9, 3.778501648350321*^9}, {
   3.7785016887826524`*^9, 3.778501707826565*^9}, {3.778501759371358*^9, 
   3.7785018059071293`*^9}, {3.7785019266859493`*^9, 3.778501939805911*^9}, {
   3.7785025957176924`*^9, 3.778502645126233*^9}, {3.778502980213688*^9, 
   3.778502982581233*^9}, {3.778503077330861*^9, 3.7785030819702973`*^9}, {
   3.7785041550548573`*^9, 3.778504161741841*^9}, {3.778504767982609*^9, 
   3.77850477416969*^9}, {3.778504973301077*^9, 3.7785049765645695`*^9}, {
   3.7785050174000387`*^9, 3.7785051117183948`*^9}, {3.7785051530798287`*^9, 
   3.7785052030150623`*^9}, {3.778505240774926*^9, 3.7785052954679546`*^9}, {
   3.7785836781159687`*^9, 3.778583688599744*^9}, {3.7785878789909935`*^9, 
   3.778587879358082*^9}, {3.778588793892644*^9, 3.778588801571809*^9}, {
   3.77859077413515*^9, 3.778590891382303*^9}, {3.778591135060932*^9, 
   3.778591152320837*^9}, {3.7785913310389566`*^9, 3.778591416931833*^9}, {
   3.778591517508407*^9, 3.778591555296931*^9}, {3.7785916087300014`*^9, 
   3.7785916163030815`*^9}, {3.7785918756788387`*^9, 3.778591876409856*^9}, {
   3.778592395546844*^9, 3.778592528060016*^9}, {3.7785925705363555`*^9, 
   3.778592593869767*^9}, {3.778593076594289*^9, 3.7785930779449253`*^9}, {
   3.77859318171542*^9, 3.778593221924634*^9}, {3.778593605920989*^9, 
   3.7785936910537133`*^9}, {3.7785937417973843`*^9, 3.778593743762205*^9}, {
   3.7786550154924626`*^9, 3.778655017317336*^9}, {3.778658870019907*^9, 
   3.778658873868707*^9}, {3.778661688802203*^9, 3.778661749504777*^9}, {
   3.7786617955758405`*^9, 3.778661796875284*^9}, {3.778662216127426*^9, 
   3.7786622507889547`*^9}, 3.778662301090342*^9, {3.778662333509511*^9, 
   3.7786624358387957`*^9}, {3.778662545498624*^9, 3.778662545966872*^9}, {
   3.778662579076399*^9, 3.778662592933486*^9}, {3.778662641251791*^9, 
   3.778662664840211*^9}, {3.7786627668788548`*^9, 3.7786627905367723`*^9}, {
   3.7786637381605487`*^9, 3.7786637935418973`*^9}, {3.778664299548775*^9, 
   3.778664300320838*^9}, {3.7786660934079475`*^9, 3.7786661355331173`*^9}, 
   3.7786662995471926`*^9, {3.778666444952973*^9, 3.778666530537094*^9}, 
   3.7786665803177752`*^9, {3.7786666425182323`*^9, 3.7786666561044827`*^9}, 
   3.7786667281474886`*^9, {3.7786667964822855`*^9, 3.778666833657079*^9}, 
   3.7786668682937045`*^9, {3.778666900979317*^9, 3.778666966323518*^9}, {
   3.7786670545284452`*^9, 3.7786670585582085`*^9}, {3.7786671660190535`*^9, 
   3.7786671904454746`*^9}, {3.778667503954342*^9, 3.778667518655967*^9}, {
   3.778667595622077*^9, 3.7786676014155483`*^9}, {3.7786676363639584`*^9, 
   3.778667640142053*^9}, {3.778667748641099*^9, 3.778667750634412*^9}, {
   3.7786680294301615`*^9, 3.7786680319017663`*^9}, {3.778668086777934*^9, 
   3.778668141526149*^9}, {3.7786682042512684`*^9, 3.7786682116773815`*^9}, {
   3.778668289024791*^9, 3.77866829143322*^9}, {3.778668363328931*^9, 
   3.778668395488962*^9}, 3.778668623789361*^9, {3.77866876049052*^9, 
   3.778668776545314*^9}, {3.7786691234373426`*^9, 3.7786691364251*^9}, 
   3.7786692563524847`*^9, 3.778670384372034*^9, {3.7786714174709005`*^9, 
   3.7786714216051955`*^9}, {3.77867146914877*^9, 3.7786714705968485`*^9}, 
   3.7786715170929193`*^9, {3.778671593318477*^9, 3.778671597101485*^9}, {
   3.778672178188854*^9, 3.7786722529961076`*^9}, {3.7786722921998653`*^9, 
   3.778672376068968*^9}, 3.778672662279163*^9, {3.7786729043208885`*^9, 
   3.778672905651568*^9}, {3.7786762228722734`*^9, 3.7786762714201746`*^9}, {
   3.7786765814086905`*^9, 3.7786765879048276`*^9}, {3.778676956270547*^9, 
   3.778676961349825*^9}, {3.7786770483550315`*^9, 3.778677049222378*^9}, {
   3.7786770795731497`*^9, 3.778677121801512*^9}, {3.778677383802591*^9, 
   3.778677393321143*^9}, {3.778746007814085*^9, 3.778746092065407*^9}, {
   3.7787462351261783`*^9, 3.7787464131576567`*^9}, {3.7787465343983974`*^9, 
   3.778746706713964*^9}, {3.7787467893069677`*^9, 3.778747026751096*^9}, {
   3.7787471096952286`*^9, 3.7787471192276955`*^9}, {3.778819070128994*^9, 
   3.778819079099141*^9}, {3.778819140589781*^9, 3.778819212217685*^9}, {
   3.7788192451326184`*^9, 3.7788192876553087`*^9}, {3.778820325543166*^9, 
   3.7788203695327387`*^9}, {3.778820455183401*^9, 3.7788204594869394`*^9}, {
   3.778820490920768*^9, 3.7788204978541107`*^9}, {3.7788205458337207`*^9, 
   3.7788205535797234`*^9}, 3.7788206536199474`*^9, {3.77882926198557*^9, 
   3.778829285207944*^9}, {3.778829840610812*^9, 3.778829841172163*^9}, 
   3.778830821240717*^9, {3.7788325155437465`*^9, 3.7788325157342777`*^9}, 
   3.7788331868235126`*^9, {3.7788333189579487`*^9, 3.7788333204974604`*^9}, {
   3.778833371264835*^9, 3.7788333768909597`*^9}, {3.7788452966037006`*^9, 
   3.7788452974006696`*^9}, 3.7788453329346514`*^9, {3.778849128411148*^9, 
   3.7788491473525653`*^9}, 3.7788492359329524`*^9, {3.7788505537915363`*^9, 
   3.778850565702729*^9}, {3.7790857096974783`*^9, 3.779085792657389*^9}, {
   3.779085833384262*^9, 3.779085835581247*^9}, {3.77908590148744*^9, 
   3.77908592082323*^9}, {3.7790859744366655`*^9, 3.779086075469078*^9}, {
   3.7790861843306465`*^9, 3.7790861885951834`*^9}, {3.779086226077583*^9, 
   3.7790862531522865`*^9}, {3.779086334414222*^9, 3.7790864275316687`*^9}, {
   3.779087068575389*^9, 3.779087079149132*^9}, {3.7790871171327505`*^9, 
   3.779087119708703*^9}, {3.7790871574920053`*^9, 3.7790871813467474`*^9}, {
   3.7790874707108583`*^9, 3.7790874880393305`*^9}, {3.779087521839546*^9, 
   3.7790876205917697`*^9}, {3.7790876744539967`*^9, 
   3.7790876943758574`*^9}, {3.779087756352603*^9, 3.779087800702617*^9}, {
   3.7790881660951786`*^9, 3.7790881793263135`*^9}, {3.7790883602208776`*^9, 
   3.7790884714833755`*^9}, {3.779088674165487*^9, 3.779088688929562*^9}, {
   3.779088743858035*^9, 3.7790887907533717`*^9}, {3.779088863243123*^9, 
   3.7790888701126537`*^9}, {3.7791743057935877`*^9, 3.779174385745678*^9}, {
   3.7791744298986163`*^9, 3.779174430409638*^9}, {3.779175379524923*^9, 
   3.779175381139765*^9}, {3.77917546082113*^9, 3.7791754674597263`*^9}, {
   3.779175517474558*^9, 3.7791755180056295`*^9}, {3.7791758335283723`*^9, 
   3.779175857188493*^9}, {3.779175911917034*^9, 3.7791759131608915`*^9}, {
   3.779176146943885*^9, 3.7791761488915005`*^9}, {3.7791784630914083`*^9, 
   3.779178463626742*^9}, 3.7791785290432615`*^9, {3.779183988275727*^9, 
   3.7791840836281767`*^9}, {3.7791841198165307`*^9, 3.779184156816805*^9}, 
   3.7791842990111847`*^9, {3.7791853672202444`*^9, 3.7791853837044115`*^9}, {
   3.7791855757738266`*^9, 3.7791855944255686`*^9}, {3.779185877367773*^9, 
   3.779185945952483*^9}, {3.7791860104850626`*^9, 3.779186011860899*^9}, {
   3.7791863121163845`*^9, 3.7791863242677307`*^9}, 3.779186586544758*^9, 
   3.779186644285819*^9, {3.7791867756899195`*^9, 3.7791868186587915`*^9}, {
   3.7791869051752615`*^9, 3.779186915391683*^9}, {3.779186957364079*^9, 
   3.779186960892243*^9}, 3.7791870639129777`*^9, {3.7791871147819977`*^9, 
   3.7791871214695387`*^9}, 3.7791872237115297`*^9, {3.779187287691802*^9, 
   3.779187306203677*^9}, {3.779187370445425*^9, 3.7791873814609222`*^9}, 
   3.779187595695602*^9, {3.7791877421247764`*^9, 3.7791877621053176`*^9}, {
   3.779187825662419*^9, 3.7791878408901772`*^9}, {3.7791879142794433`*^9, 
   3.7791879290149565`*^9}, {3.779188021068529*^9, 3.77918802222445*^9}, {
   3.7791880697812357`*^9, 3.77918816487786*^9}, {3.7791882098196564`*^9, 
   3.7791882106942887`*^9}, {3.7791882512028236`*^9, 3.7791882849017076`*^9}, 
   3.779188349134693*^9, 3.7791883902645845`*^9, {3.77918845718032*^9, 
   3.779188480981798*^9}, {3.7791886273524675`*^9, 3.779188627912052*^9}, {
   3.7791887147452555`*^9, 3.779188730401203*^9}, 3.7791887858747497`*^9, {
   3.7791888218670545`*^9, 3.7791888297505045`*^9}, {3.7791888775078545`*^9, 
   3.7791888815670705`*^9}, {3.7794538032797213`*^9, 
   3.7794538047667255`*^9}, {3.7837757297333713`*^9, 
   3.7837757459975405`*^9}, {3.7837775171351166`*^9, 3.783777553490431*^9}, 
   3.784128491576756*^9, {3.7841285308761234`*^9, 3.7841285332363987`*^9}, {
   3.787376869173996*^9, 3.7873768696246977`*^9}, {3.792150189053652*^9, 
   3.792150213554943*^9}, {3.7921507650616627`*^9, 3.7921508156577125`*^9}, 
   3.792151069444993*^9, {3.7921512145172253`*^9, 3.7921512240771575`*^9}, {
   3.792151303338029*^9, 3.7921513274782925`*^9}, {3.7921513602429514`*^9, 
   3.792151360343949*^9}, {3.792153427986112*^9, 3.7921534406055546`*^9}, {
   3.792153513784604*^9, 3.792153514103617*^9}, {3.7921535840413165`*^9, 
   3.7921536163836727`*^9}, {3.792153870569334*^9, 3.7921538866325083`*^9}, {
   3.7921539661897573`*^9, 3.7921539696074905`*^9}, {3.7921541363209763`*^9, 
   3.792154220185417*^9}, {3.792154919993363*^9, 3.7921549640418653`*^9}, {
   3.7921555239996395`*^9, 3.792155524299638*^9}, {3.792155851221032*^9, 
   3.792155892392872*^9}, {3.7921563431553955`*^9, 3.792156433447728*^9}, {
   3.7921565198796444`*^9, 3.79215652032364*^9}, {3.792156946438903*^9, 
   3.792156976372698*^9}, {3.7921570396355476`*^9, 3.7921570832714725`*^9}, {
   3.792157170113741*^9, 3.792157220026634*^9}, {3.8114866885092907`*^9, 
   3.811486688801279*^9}},
 CellLabel->"In[41]:=",ExpressionUUID->"cb3500d9-0de6-4e7d-80a3-84165cabcc4e"]
}, Open  ]],

Cell[CellGroupData[{

Cell["Simplification commands", "Subsubtitle",
 CellChangeTimes->{{3.7790878035164647`*^9, 
  3.7790878130709867`*^9}},ExpressionUUID->"7a8159d1-9ff5-4119-87e9-\
ed19179c3686"],

Cell[BoxData[{
 RowBox[{
  RowBox[{"DropDFS", "=", 
   RowBox[{
    RowBox[{"Replace", "[", 
     RowBox[{"#", ",", 
      RowBox[{"{", 
       RowBox[{
        RowBox[{
         RowBox[{"J", "[", 
          RowBox[{"-", 
           SubscriptBox["\[Omega]", "A"]}], "]"}], "\[Rule]", 
         RowBox[{"J", "[", 
          SubscriptBox["\[Omega]", "A"], "]"}]}], ",", 
        RowBox[{
         RowBox[{"J", "[", 
          RowBox[{"-", 
           SubscriptBox["\[Omega]", "B"]}], "]"}], "\[Rule]", 
         RowBox[{"J", "[", 
          SubscriptBox["\[Omega]", "B"], "]"}]}], ",", 
        RowBox[{
         RowBox[{"J", "[", 
          RowBox[{
           RowBox[{"-", 
            SubscriptBox["\[Omega]", "A"]}], "-", 
           SubscriptBox["\[Omega]", "B"]}], "]"}], "\[Rule]", " ", 
         RowBox[{"J", "[", 
          RowBox[{
           SubscriptBox["\[Omega]", "A"], "+", 
           SubscriptBox["\[Omega]", "B"]}], "]"}]}], ",", 
        RowBox[{
         RowBox[{"J", "[", 
          RowBox[{
           RowBox[{"-", 
            SubscriptBox["\[Omega]", "A"]}], "+", 
           SubscriptBox["\[Omega]", "B"]}], "]"}], "\[Rule]", 
         RowBox[{"J", "[", 
          RowBox[{
           SubscriptBox["\[Omega]", "A"], "-", 
           SubscriptBox["\[Omega]", "B"]}], "]"}]}]}], "}"}], ",", "All"}], 
     "]"}], "&"}]}], ";"}], "\[IndentingNewLine]", 
 RowBox[{
  RowBox[{"CollectInvariants", "=", 
   RowBox[{
    RowBox[{"Collect", "[", 
     RowBox[{"#", ",", 
      RowBox[{"{", 
       RowBox[{"J", "[", "_", "]"}], "}"}], ",", 
      RowBox[{
       RowBox[{"FullSimplify", "[", 
        RowBox[{"#", ",", 
         RowBox[{"TransformationFunctions", "\[Rule]", 
          RowBox[{"{", 
           RowBox[{"SP1", ",", "Automatic"}], "}"}]}]}], "]"}], "&"}]}], 
     "]"}], "&"}]}], ";"}], "\[IndentingNewLine]", 
 RowBox[{
  RowBox[{"TidyUp", "=", 
   RowBox[{
    RowBox[{"Collect", "[", 
     RowBox[{"#", ",", 
      RowBox[{"{", 
       RowBox[{
        SubsuperscriptBox["\[CapitalDelta]", "_", "2"], ",", 
        RowBox[{"X", "[", 
         RowBox[{"_", ",", "_"}], "]"}]}], "}"}], ",", "Simplify"}], "]"}], 
    "&"}]}], ";"}], "\[IndentingNewLine]"}], "Input",
 CellChangeTimes->{{3.778493186940374*^9, 3.778493200244528*^9}, {
   3.778493232315334*^9, 3.7784932829669285`*^9}, {3.778493681887082*^9, 
   3.778493761542737*^9}, {3.778493849163585*^9, 3.778493866128831*^9}, {
   3.778494449874565*^9, 3.7784944786209016`*^9}, {3.7784951619847193`*^9, 
   3.778495234656006*^9}, {3.778496288881463*^9, 3.77849630326925*^9}, {
   3.7784964407402487`*^9, 3.7784964958843*^9}, {3.778496839876902*^9, 
   3.778496865804614*^9}, {3.778498176902558*^9, 3.77849823125861*^9}, {
   3.778498536334942*^9, 3.7784985623505735`*^9}, {3.7785011987616844`*^9, 
   3.7785012434249864`*^9}, {3.7785012787781334`*^9, 
   3.7785013592501554`*^9}, {3.778501645142727*^9, 3.778501648350321*^9}, {
   3.7785016887826524`*^9, 3.778501707826565*^9}, {3.778501759371358*^9, 
   3.7785018059071293`*^9}, {3.7785019266859493`*^9, 3.778501939805911*^9}, {
   3.7785025957176924`*^9, 3.778502645126233*^9}, {3.778502980213688*^9, 
   3.778502982581233*^9}, {3.778503077330861*^9, 3.7785030819702973`*^9}, {
   3.7785041550548573`*^9, 3.778504161741841*^9}, {3.778504767982609*^9, 
   3.77850477416969*^9}, {3.778504973301077*^9, 3.7785049765645695`*^9}, {
   3.7785050174000387`*^9, 3.7785051117183948`*^9}, {3.7785051530798287`*^9, 
   3.7785052030150623`*^9}, {3.778505240774926*^9, 3.7785052954679546`*^9}, {
   3.7785836781159687`*^9, 3.778583688599744*^9}, {3.7785878789909935`*^9, 
   3.778587879358082*^9}, {3.778588793892644*^9, 3.778588801571809*^9}, {
   3.77859077413515*^9, 3.778590891382303*^9}, {3.778591135060932*^9, 
   3.778591152320837*^9}, {3.7785913310389566`*^9, 3.778591416931833*^9}, {
   3.778591517508407*^9, 3.778591555296931*^9}, {3.7785916087300014`*^9, 
   3.7785916163030815`*^9}, {3.7785918756788387`*^9, 3.778591876409856*^9}, {
   3.778592395546844*^9, 3.778592528060016*^9}, {3.7785925705363555`*^9, 
   3.778592593869767*^9}, {3.778593076594289*^9, 3.7785930779449253`*^9}, {
   3.77859318171542*^9, 3.778593221924634*^9}, {3.778593605920989*^9, 
   3.7785936910537133`*^9}, {3.7785937417973843`*^9, 3.778593743762205*^9}, {
   3.7786550154924626`*^9, 3.778655017317336*^9}, {3.778658870019907*^9, 
   3.778658873868707*^9}, {3.778661688802203*^9, 3.778661749504777*^9}, {
   3.7786617955758405`*^9, 3.778661796875284*^9}, {3.778662216127426*^9, 
   3.7786622507889547`*^9}, 3.778662301090342*^9, {3.778662333509511*^9, 
   3.7786624358387957`*^9}, {3.778662545498624*^9, 3.778662545966872*^9}, {
   3.778662579076399*^9, 3.778662592933486*^9}, {3.778662641251791*^9, 
   3.778662664840211*^9}, {3.7786627668788548`*^9, 3.7786627905367723`*^9}, {
   3.7786637381605487`*^9, 3.7786637935418973`*^9}, {3.778664299548775*^9, 
   3.778664300320838*^9}, {3.7786660934079475`*^9, 3.7786661355331173`*^9}, 
   3.7786662995471926`*^9, {3.778666444952973*^9, 3.778666530537094*^9}, 
   3.7786665803177752`*^9, {3.7786666425182323`*^9, 3.7786666561044827`*^9}, 
   3.7786667281474886`*^9, {3.7786667964822855`*^9, 3.778666833657079*^9}, 
   3.7786668682937045`*^9, {3.778666900979317*^9, 3.778666966323518*^9}, {
   3.7786670545284452`*^9, 3.7786670585582085`*^9}, {3.7786671660190535`*^9, 
   3.7786671904454746`*^9}, {3.778667503954342*^9, 3.778667518655967*^9}, {
   3.778667595622077*^9, 3.7786676014155483`*^9}, {3.7786676363639584`*^9, 
   3.778667640142053*^9}, {3.778667748641099*^9, 3.778667750634412*^9}, {
   3.7786680294301615`*^9, 3.7786680319017663`*^9}, {3.778668086777934*^9, 
   3.778668141526149*^9}, {3.7786682042512684`*^9, 3.7786682116773815`*^9}, {
   3.778668289024791*^9, 3.77866829143322*^9}, {3.778668363328931*^9, 
   3.778668395488962*^9}, 3.778668623789361*^9, {3.77866876049052*^9, 
   3.778668776545314*^9}, {3.7786691234373426`*^9, 3.7786691364251*^9}, 
   3.7786692563524847`*^9, 3.778670384372034*^9, {3.7786714174709005`*^9, 
   3.7786714216051955`*^9}, {3.77867146914877*^9, 3.7786714705968485`*^9}, 
   3.7786715170929193`*^9, {3.778671593318477*^9, 3.778671597101485*^9}, {
   3.778672178188854*^9, 3.7786722529961076`*^9}, {3.7786722921998653`*^9, 
   3.778672376068968*^9}, 3.778672662279163*^9, {3.7786729043208885`*^9, 
   3.778672905651568*^9}, {3.7786762228722734`*^9, 3.7786762714201746`*^9}, {
   3.7786765814086905`*^9, 3.7786765879048276`*^9}, {3.778676956270547*^9, 
   3.778676961349825*^9}, {3.7786770483550315`*^9, 3.778677049222378*^9}, {
   3.7786770795731497`*^9, 3.778677121801512*^9}, {3.778677383802591*^9, 
   3.778677393321143*^9}, {3.778746007814085*^9, 3.778746092065407*^9}, {
   3.7787462351261783`*^9, 3.7787464131576567`*^9}, {3.7787465343983974`*^9, 
   3.778746706713964*^9}, {3.7787467893069677`*^9, 3.778747026751096*^9}, {
   3.7787471096952286`*^9, 3.7787471192276955`*^9}, {3.778819070128994*^9, 
   3.778819079099141*^9}, {3.778819140589781*^9, 3.778819212217685*^9}, {
   3.7788192451326184`*^9, 3.7788192876553087`*^9}, {3.778820325543166*^9, 
   3.7788203695327387`*^9}, {3.778820455183401*^9, 3.7788204594869394`*^9}, {
   3.778820490920768*^9, 3.7788204978541107`*^9}, {3.7788205458337207`*^9, 
   3.7788205535797234`*^9}, 3.7788206536199474`*^9, {3.77882926198557*^9, 
   3.778829285207944*^9}, {3.778829840610812*^9, 3.778829841172163*^9}, 
   3.778830821240717*^9, {3.7788325155437465`*^9, 3.7788325157342777`*^9}, 
   3.7788331868235126`*^9, {3.7788333189579487`*^9, 3.7788333204974604`*^9}, {
   3.778833371264835*^9, 3.7788333768909597`*^9}, {3.7788452966037006`*^9, 
   3.7788452974006696`*^9}, 3.7788453329346514`*^9, {3.778849128411148*^9, 
   3.7788491473525653`*^9}, 3.7788492359329524`*^9, {3.7788505537915363`*^9, 
   3.778850565702729*^9}, {3.7790857096974783`*^9, 3.779085792657389*^9}, {
   3.779085833384262*^9, 3.779085835581247*^9}, {3.77908590148744*^9, 
   3.77908592082323*^9}, {3.7790859744366655`*^9, 3.779086075469078*^9}, {
   3.7790861843306465`*^9, 3.7790861885951834`*^9}, {3.779086226077583*^9, 
   3.7790862531522865`*^9}, {3.779086334414222*^9, 3.7790864275316687`*^9}, {
   3.779087068575389*^9, 3.779087079149132*^9}, {3.7790871171327505`*^9, 
   3.779087119708703*^9}, {3.7790871574920053`*^9, 3.7790871813467474`*^9}, {
   3.7790874707108583`*^9, 3.7790874880393305`*^9}, {3.779087521839546*^9, 
   3.7790876205917697`*^9}, {3.7790876744539967`*^9, 
   3.7790876943758574`*^9}, {3.779087756352603*^9, 3.7790878168129196`*^9}, {
   3.7790878561471806`*^9, 3.7790879804139595`*^9}, {3.77908802167391*^9, 
   3.7790880262368083`*^9}, {3.7790880838176823`*^9, 3.779088087216631*^9}, 
   3.779088363245041*^9, {3.7790884018286867`*^9, 3.779088409859982*^9}, {
   3.77908848329121*^9, 3.7790885021873245`*^9}, {3.7790888970078354`*^9, 
   3.7790889193194714`*^9}, {3.7790892712279477`*^9, 3.779089282609804*^9}, {
   3.779185911828292*^9, 3.7791859138131695`*^9}, {3.779186017948822*^9, 
   3.779186019774335*^9}, {3.7791877518751545`*^9, 3.779187753746603*^9}, {
   3.779188309868252*^9, 3.779188310263568*^9}, {3.7791884873963785`*^9, 
   3.779188489759453*^9}, {3.7791886354991255`*^9, 3.7791886376168156`*^9}, 
   3.779188788231119*^9, {3.7791888371470623`*^9, 3.7791888398037834`*^9}, 
   3.779188879412196*^9, 3.779453841055519*^9, {3.783775750671605*^9, 
   3.783775751831069*^9}, {3.78377579574699*^9, 3.783775797530328*^9}, 
   3.783777928565527*^9, {3.783777999736824*^9, 3.783778043374875*^9}, {
   3.784128509516608*^9, 3.7841285100402765`*^9}, {3.792155183752415*^9, 
   3.792155201861544*^9}, {3.7921553650470057`*^9, 3.792155570260682*^9}, {
   3.792155669273283*^9, 3.792155694195115*^9}, {3.7921557252698016`*^9, 
   3.792155728041049*^9}, {3.7921557662941103`*^9, 3.7921558295301046`*^9}, {
   3.792155904938032*^9, 3.7921559448701134`*^9}, {3.7921561001088552`*^9, 
   3.792156100582907*^9}, 3.7921561571374617`*^9, {3.792156483324472*^9, 
   3.7921564942153864`*^9}, {3.792156631994689*^9, 3.7921566330846643`*^9}, 
   3.7921568009936485`*^9, {3.810298702022503*^9, 3.8102987342251463`*^9}, {
   3.810298767703126*^9, 3.8102987832781186`*^9}, {3.811486206029003*^9, 
   3.8114862063260007`*^9}, {3.8114862418387165`*^9, 3.811486275458465*^9}, {
   3.811486316402139*^9, 3.8114863402879505`*^9}, {3.811486401975479*^9, 
   3.811486478168908*^9}, {3.811486547897356*^9, 3.811486549617343*^9}, {
   3.8114866333437176`*^9, 3.811486714895069*^9}, {3.81539146196636*^9, 
   3.815391493492892*^9}},
 CellLabel->"In[44]:=",ExpressionUUID->"cca5d734-4d76-4b35-86bf-225f76fdb0c8"]
}, Open  ]],

Cell[CellGroupData[{

Cell["Calculate your rates here", "Subsubtitle",
 CellChangeTimes->{{3.7790891058155146`*^9, 3.7790891148724194`*^9}, {
  3.8114868425480623`*^9, 3.8114868538939943`*^9}, {3.8153916601982203`*^9, 
  3.8153916738247724`*^9}, {3.931492396095973*^9, 3.931492405710894*^9}, {
  3.9314934988566904`*^9, 
  3.931493502856324*^9}},ExpressionUUID->"39016d05-bd79-4d3f-a319-\
e11143f0df92"],

Cell[CellGroupData[{

Cell[BoxData[{
 RowBox[{
  RowBox[{
   RowBox[{
    RowBox[{"-", 
     RowBox[{"Rate", "[", 
      RowBox[{
       RowBox[{
        SubscriptBox["A", "z"], ".", 
        SubscriptBox["B", "z"]}], ",", 
       RowBox[{
        SubscriptBox["A", "z"], ".", 
        SubscriptBox["B", "z"]}]}], "]"}]}], "//", "DropDFS"}], "//", 
   "CollectInvariants"}], "//", "TidyUp"}], "\[IndentingNewLine]", 
 RowBox[{
  RowBox[{
   RowBox[{
    RowBox[{"-", 
     RowBox[{"Rate", "[", 
      RowBox[{
       RowBox[{
        RowBox[{
         SubscriptBox["A", "+"], ".", 
         SubscriptBox["B", "-"]}], "+", 
        RowBox[{
         SubscriptBox["A", "-"], ".", 
         SubscriptBox["B", "+"]}]}], ",", 
       RowBox[{
        RowBox[{
         SubscriptBox["A", "+"], ".", 
         SubscriptBox["B", "-"]}], "+", 
        RowBox[{
         SubscriptBox["A", "-"], ".", 
         SubscriptBox["B", "+"]}]}]}], "]"}]}], "//", "DropDFS"}], "//", 
   "CollectInvariants"}], "//", "TidyUp"}], "\[IndentingNewLine]", 
 RowBox[{
  RowBox[{
   RowBox[{
    RowBox[{"-", 
     RowBox[{"Rate", "[", 
      RowBox[{
       RowBox[{
        SubscriptBox["A", "z"], ".", 
        SubscriptBox["B", "z"]}], ",", 
       RowBox[{
        SubscriptBox["A", "z"], "+", 
        SubscriptBox["B", "z"]}]}], "]"}]}], "//", "DropDFS"}], "//", 
   "CollectInvariants"}], "//", "TidyUp"}]}], "Input",
 CellChangeTimes->{
  3.9314926876762705`*^9, {3.931493167323695*^9, 3.931493196555634*^9}, {
   3.931493227720606*^9, 3.9314932845741806`*^9}, {3.9314933203223767`*^9, 
   3.931493320822399*^9}, {3.93166885172083*^9, 3.931668906918147*^9}, {
   3.931669014133481*^9, 3.931669027707675*^9}, {3.934187154284864*^9, 
   3.934187161722433*^9}, {3.9341872009484262`*^9, 3.9341872150581493`*^9}},
 CellLabel->"In[50]:=",ExpressionUUID->"bc1fd220-feb5-4d43-a15d-7b21e72b0cd7"],

Cell[BoxData[
 RowBox[{
  RowBox[{
   FractionBox["2", "15"], " ", 
   RowBox[{"J", "[", 
    SubscriptBox["\[Omega]", "A"], "]"}], " ", 
   SubsuperscriptBox["\[CapitalDelta]", "\<\"CSA1\"\>", "2"]}], "+", 
  RowBox[{
   FractionBox["2", "15"], " ", 
   RowBox[{"J", "[", 
    SubscriptBox["\[Omega]", "B"], "]"}], " ", 
   SubsuperscriptBox["\[CapitalDelta]", "\<\"CSA2\"\>", "2"]}], "+", 
  RowBox[{
   FractionBox["1", "30"], " ", 
   RowBox[{"(", 
    RowBox[{
     RowBox[{"J", "[", 
      SubscriptBox["\[Omega]", "A"], "]"}], "+", 
     RowBox[{"J", "[", 
      SubscriptBox["\[Omega]", "B"], "]"}]}], ")"}], " ", 
   SubsuperscriptBox["\[CapitalDelta]", "\<\"DD\"\>", "2"]}]}]], "Output",
 CellChangeTimes->{
  3.9314926886137695`*^9, {3.931493198951288*^9, 3.931493241230338*^9}, {
   3.9314932770218287`*^9, 3.931493321707582*^9}, 3.9314939240492435`*^9, 
   3.9316689102801027`*^9, 3.9316690292860775`*^9, 3.934187167512382*^9, 
   3.934187216295139*^9},
 CellLabel->"Out[50]=",ExpressionUUID->"1184212d-3531-4013-a086-e09f8dd5c8a6"],

Cell[BoxData[
 RowBox[{
  RowBox[{
   FractionBox["1", "45"], " ", 
   RowBox[{"(", 
    RowBox[{
     RowBox[{"4", " ", 
      RowBox[{"J", "[", "0", "]"}]}], "+", 
     RowBox[{"3", " ", 
      RowBox[{"J", "[", 
       SubscriptBox["\[Omega]", "A"], "]"}]}]}], ")"}], " ", 
   SubsuperscriptBox["\[CapitalDelta]", "\<\"CSA1\"\>", "2"]}], "+", 
  RowBox[{
   FractionBox["1", "45"], " ", 
   RowBox[{"(", 
    RowBox[{
     RowBox[{"4", " ", 
      RowBox[{"J", "[", "0", "]"}]}], "+", 
     RowBox[{"3", " ", 
      RowBox[{"J", "[", 
       SubscriptBox["\[Omega]", "B"], "]"}]}]}], ")"}], " ", 
   SubsuperscriptBox["\[CapitalDelta]", "\<\"CSA2\"\>", "2"]}], "+", 
  RowBox[{
   FractionBox["1", "60"], " ", 
   RowBox[{"(", 
    RowBox[{
     RowBox[{"J", "[", 
      SubscriptBox["\[Omega]", "A"], "]"}], "+", 
     RowBox[{"J", "[", 
      SubscriptBox["\[Omega]", "B"], "]"}]}], ")"}], " ", 
   SubsuperscriptBox["\[CapitalDelta]", "\<\"DD\"\>", "2"]}], "-", 
  RowBox[{
   FractionBox["8", "45"], " ", 
   RowBox[{"J", "[", "0", "]"}], " ", 
   SubscriptBox["X", 
    RowBox[{"\<\"CSA1\"\>", ",", "\<\"CSA2\"\>"}]]}]}]], "Output",
 CellChangeTimes->{
  3.9314926886137695`*^9, {3.931493198951288*^9, 3.931493241230338*^9}, {
   3.9314932770218287`*^9, 3.931493321707582*^9}, 3.9314939240492435`*^9, 
   3.9316689102801027`*^9, 3.9316690292860775`*^9, 3.934187167512382*^9, 
   3.9341872164981375`*^9},
 CellLabel->"Out[51]=",ExpressionUUID->"eaa0c220-f168-4a18-b4b6-9ff0708a3e25"],

Cell[BoxData[
 RowBox[{
  FractionBox["1", "15"], " ", 
  SqrtBox["2"], " ", 
  RowBox[{"(", 
   RowBox[{
    RowBox[{
     RowBox[{"J", "[", 
      SubscriptBox["\[Omega]", "A"], "]"}], " ", 
     SubscriptBox["X", 
      RowBox[{"\<\"CSA1\"\>", ",", "\<\"DD\"\>"}]]}], "+", 
    RowBox[{
     RowBox[{"J", "[", 
      SubscriptBox["\[Omega]", "B"], "]"}], " ", 
     SubscriptBox["X", 
      RowBox[{"\<\"CSA2\"\>", ",", "\<\"DD\"\>"}]]}]}], ")"}]}]], "Output",
 CellChangeTimes->{
  3.9314926886137695`*^9, {3.931493198951288*^9, 3.931493241230338*^9}, {
   3.9314932770218287`*^9, 3.931493321707582*^9}, 3.9314939240492435`*^9, 
   3.9316689102801027`*^9, 3.9316690292860775`*^9, 3.934187167512382*^9, 
   3.934187216636136*^9},
 CellLabel->"Out[52]=",ExpressionUUID->"5a1dda30-015f-4481-83ca-3450fd898611"]
}, Open  ]]
}, Open  ]]
}, Open  ]]
},
WindowSize->{1130, 1341},
WindowMargins->{{-1418, Automatic}, {Automatic, 110}},
TaggingRules->{"TryRealOnly" -> False},
Magnification:>1.5 Inherited,
FrontEndVersion->"12.2 for Microsoft Windows (64-bit) (December 12, 2020)",
StyleDefinitions->"Default.nb",
ExpressionUUID->"a405e845-0da9-4886-95e8-1b4a37dcc85d"
]
(* End of Notebook Content *)

(* Internal cache information *)
(*CellTagsOutline
CellTagsIndex->{}
*)
(*CellTagsIndex
CellTagsIndex->{}
*)
(*NotebookFileOutline
Notebook[{
Cell[CellGroupData[{
Cell[580, 22, 575, 10, 242, "Subtitle",ExpressionUUID->"9a058e02-1ea5-4089-a6a2-783c697d6b06"],
Cell[1158, 34, 161, 3, 46, "Subsubtitle",ExpressionUUID->"95a28af5-b9e6-4b35-bebd-4925bbd82e1c"],
Cell[1322, 39, 6380, 98, 131, "Input",ExpressionUUID->"a4c1658a-8926-47d3-ba40-976d6b3aeba3"],
Cell[CellGroupData[{
Cell[7727, 141, 171, 3, 46, "Subsubtitle",ExpressionUUID->"d04518c3-006d-4c43-81aa-b0e5a06e95f9"],
Cell[7901, 146, 6721, 146, 402, "Input",ExpressionUUID->"ecbc1b96-7cb1-4196-aff0-a2d40065cb77"]
}, Open  ]],
Cell[CellGroupData[{
Cell[14659, 297, 338, 5, 46, "Subsubtitle",ExpressionUUID->"59b986c0-c10a-4825-a130-5886d89b12b2"],
Cell[15000, 304, 6291, 132, 360, "Input",ExpressionUUID->"41cfde0a-1636-4f21-ba82-efd17adaf2b7"]
}, Open  ]],
Cell[CellGroupData[{
Cell[21328, 441, 446, 6, 46, "Subsubtitle",ExpressionUUID->"fa0ed443-acb6-47b9-b731-3ad6f2a85899"],
Cell[21777, 449, 1107, 37, 300, "Input",ExpressionUUID->"94f03e2d-ed99-48f8-aadd-0e2b99a543e2"]
}, Open  ]],
Cell[CellGroupData[{
Cell[22921, 491, 448, 6, 46, "Subsubtitle",ExpressionUUID->"4aa46d8e-92bd-4190-91ac-d8d38ef0d36b"],
Cell[23372, 499, 1061, 36, 300, "Input",ExpressionUUID->"1c282c34-1725-45ad-ad42-d74512c4a656"]
}, Open  ]],
Cell[CellGroupData[{
Cell[24470, 540, 193, 3, 46, "Subsubtitle",ExpressionUUID->"79d384df-711b-4a19-9e4e-5085260231c6"],
Cell[24666, 545, 8417, 144, 247, "Input",ExpressionUUID->"803da503-403b-4da7-a30f-bb6cfcc344c4"]
}, Open  ]],
Cell[CellGroupData[{
Cell[33120, 694, 185, 3, 46, "Subsubtitle",ExpressionUUID->"12fd0ef1-1643-47d5-9bfa-258955490ade"],
Cell[33308, 699, 6998, 106, 134, "Input",ExpressionUUID->"793f8ce8-a142-417a-abba-e2d1d2391582"]
}, Open  ]],
Cell[CellGroupData[{
Cell[40343, 810, 184, 3, 46, "Subsubtitle",ExpressionUUID->"b8bc7fd2-67e3-40d0-9005-380e6b43d8cb"],
Cell[40530, 815, 7439, 121, 189, "Input",ExpressionUUID->"de9c47d7-ebec-44d4-8117-a74adae8c3e8"]
}, Open  ]],
Cell[CellGroupData[{
Cell[48006, 941, 172, 3, 46, "Subsubtitle",ExpressionUUID->"5b189b14-eed6-40cc-b1ba-2348e5ada659"],
Cell[48181, 946, 7663, 123, 195, "Input",ExpressionUUID->"715b90d4-98a1-403e-b863-1645ef626e34"]
}, Open  ]],
Cell[CellGroupData[{
Cell[55881, 1074, 233, 4, 46, "Subsubtitle",ExpressionUUID->"7cbc6f2f-9663-4f0e-85dc-0835e235c5a8"],
Cell[56117, 1080, 5828, 103, 209, "Input",ExpressionUUID->"bd1678cc-c09c-4870-9f39-21326b8f9f99"]
}, Open  ]],
Cell[CellGroupData[{
Cell[61982, 1188, 279, 6, 46, "Subsubtitle",ExpressionUUID->"8410fb2f-9c88-41bb-9289-48320e504930"],
Cell[62264, 1196, 7742, 125, 236, "Input",ExpressionUUID->"4c6dd3a3-4ee1-4df7-ad85-87323e82d50c"]
}, Open  ]],
Cell[CellGroupData[{
Cell[70043, 1326, 332, 5, 46, "Subsubtitle",ExpressionUUID->"886bf10e-56d7-4ab6-bb15-97e5ab34c242"],
Cell[70378, 1333, 12877, 224, 230, "Input",ExpressionUUID->"cb3500d9-0de6-4e7d-80a3-84165cabcc4e"]
}, Open  ]],
Cell[CellGroupData[{
Cell[83292, 1562, 176, 3, 46, "Subsubtitle",ExpressionUUID->"7a8159d1-9ff5-4119-87e9-ed19179c3686"],
Cell[83471, 1567, 10533, 177, 224, "Input",ExpressionUUID->"cca5d734-4d76-4b35-86bf-225f76fdb0c8"]
}, Open  ]],
Cell[CellGroupData[{
Cell[94041, 1749, 381, 6, 46, "Subsubtitle",ExpressionUUID->"39016d05-bd79-4d3f-a319-e11143f0df92"],
Cell[CellGroupData[{
Cell[94447, 1759, 1848, 54, 102, "Input",ExpressionUUID->"bc1fd220-feb5-4d43-a15d-7b21e72b0cd7"],
Cell[96298, 1815, 1045, 26, 69, "Output",ExpressionUUID->"1184212d-3531-4013-a086-e09f8dd5c8a6"],
Cell[97346, 1843, 1490, 41, 120, "Output",ExpressionUUID->"eaa0c220-f168-4a18-b4b6-9ff0708a3e25"],
Cell[98839, 1886, 811, 21, 69, "Output",ExpressionUUID->"5a1dda30-015f-4481-83ca-3450fd898611"]
}, Open  ]]
}, Open  ]]
}, Open  ]]
}
]
*)
