# Supplementary material for: Probing Hydrogen Activation in a Dimetal Dihydride Complex by Symmetric Exchange with Parahydrogen
Source: J Am Chem Soc. 2026 Feb 12;148(7):7181–8. doi: 10.1021/jacs.5c18194 (PMC12951439; doi:10.1021/jacs.5c18194)
Supplement: Supplementary file 3 [file ja5c18194_si_004.xlsx]

## Sheet: Tabelle1
	Description	Article Name	Supplier Number	Quantity	Producer	Supplier
	Connection of tubing to pressure regulator	Gerader Steckanschluss G 1/8"-4mm, IQS-Standard	IQSG 184 G	6	Sang-A	AS-Drucklufttechnik GmbH
	connection of tubing to aluminium distributor	Gerader Steckanschluss M 5-4mm, IQS-Standard	IQSG M54 *	8	Sang-A	AS-Drucklufttechnik GmbH
	pressure regulator	Mini-Druckregler G 1/8", 0,5 - 10 bar	DR 00 *	4	Sang-A	AS-Drucklufttechnik GmbH
	aluminum distributor for gas distribution	Verteilerleiste 2x G 1/8"-4x M 5, Aluminium eloxiert	RLE4 18M5 A	2		AS-Drucklufttechnik GmbH
	aluminum distributor for vacuum manometer	Kreuz-Verteiler 4x G 1/8",Aluminium	VB 418 A	1		AS-Drucklufttechnik GmbH
	throttle check valves (needle valves) for flow regulation	Block-Drosselrückschlagventil, M 5, Präzisionsausführung	DR 25	6	Airtec	AS-Drucklufttechnik GmbH
	check valve placed at gas exit	Rückschlagventil M 5-4mm, Durchfluss vom Gewinde zum Schlauch, IQS-Standard	HAIQS M54	1	Sang-A	AS-Drucklufttechnik GmbH
	magnetic valves	VDW10AA SMC 2/2-Wege Elektromagnetventil	OT-SMC117877 or VDW10AA	6	SMC	AS-Drucklufttechnik GmbH
	flow control pressure regulator	Druckbegrenzungsventil, G 1/4", 0,5 - 10 bar, Mini	DVU 01-10	1		AS-Drucklufttechnik GmbH
	vacuum manometer	Manometer waagerecht (KU/Ms), 40mm, 0 - 1 bar, G 1/8"	MW 140	1	Wika	AS-Drucklufttechnik GmbH
	manual shut-off valve	Absperrhahn 6mm, IQS-Standard	IQSKH 60	4	Sang-A	AS-Drucklufttechnik GmbH
	loctite used to seal threading	Anaerobe Schraubensicherung, Loctite, 5 ml, mittelfest	243/5	1	Locite	AS-Drucklufttechnik GmbH
	manual shut-off valve connecting the two aluminium distributors	3/2-Wege-Absperrventil G 1/8", IQS-Standard	IQSH 31818 G	1	Sang-A	AS-Drucklufttechnik GmbH
	4 mm tubing	Polyamid-Schlauch, 4 x 2 mm, natur, 25 mtr. Rolle	PA 4X2 NATUR-25	25m		AS-Drucklufttechnik GmbH
	6 mm tubing	Polyamid-Schlauch, 6 x 4 mm, natur, 25 mtr. Rolle	PA 6X4 NATUR-25	25m		AS-Drucklufttechnik GmbH
	8 mm tubing used for drying columns	PTFE-Schlauch, 8 x 6 mm, natur, Meterware	TFL 8X6 NATUR	25m		AS-Drucklufttechnik GmbH
	Screw-in fitting for 1/16" tubing connecting inlet and outlet to aluminium distributors	Gerade Einschraubverschraubung mit Rohranschluss Serie 2M und G-Außengewinde	2M100MG1618PP	2		EM-Technik GmbH
	1/16" tubing used	20m PTFE-Schlauch ID 0,8mm x OD 1,6mm - natural	B-RT-100001-0816-20	20m		BMT Fluid Control Solutions GmbH
	flow control pressure regulator	Druckbegrenzungsventil, G 1/4", 0,5 - 10 bar, Mini	DVU 01-10	1		AS-Drucklufttechnik GmbH
	Plug connection used for drying columns	Gerader Steckanschluss 8mm-6mm, IQS-Standard	IQSG 8060	6	Sang-A	AS-Drucklufttechnik GmbH
	closing plug to seal aluminum distributo for vacuum manometer	Verschlussstopfen Innenskt. G 1/8", Messing vernickelt	VS 18 MSV	1		AS-Drucklufttechnik GmbH
	bypass valve (normally closed)	3/2-Wege Magnetventil, G 1/8", 24 V DC, Federrückstellung (NC)	MS 18310 24V=	1	Airtec	AS-Drucklufttechnik GmbH
	manual shut-off valve parahydrogen line	3/2-Wege-Absperrventil 6mm, IQS-Standard	IQSH 360	1	Sang-A	AS-Drucklufttechnik GmbH
	swivel fitting to connect tubing to pressure regulators	Gerade Drehverschraubung G 1/8"-6x4mm, Messing vernickelt	CK 184 DR MSV	4		AS-Drucklufttechnik GmbH
	connection of tubing to flow control pressure regulator	Steckanschluss m. Innengew. G 1/8"-4mm, IQS-Standard	IQSF 184	1	Sang-A	AS-Drucklufttechnik GmbH
	reducing piece	Reduzierung 6mm Stecknippel x 4mm Schlauch, IQS-Standard	IQSG 60H40	4	Sang-A	AS-Drucklufttechnik GmbH
	separate manual shut-off valve for nH2 and N2 lines	VHK2A-04F-04F SMC Handabsperrventil	OT-SMC065852 or VHK2A-04F-04F	2	SMC	AS-Drucklufttechnik GmbH
	reducing piece used with flow control pressure regulator	Reduziernippel G 1/4"(AG)-M 5(IG), Messing vernickelt (Elastomerabdichtung)	RN 145 MSV ED	1		AS-Drucklufttechnik GmbH
	M5-M5 connector	Doppelnippel M 5-M 5, Messing vernickelt (Elastomerdichtung)	DN 55 MSV ED	1		AS-Drucklufttechnik GmbH
	connector G1/4" / G1/8"	Doppelnippel G 1/4"-G 1/8", Messing vernickelt (Elastomerdichtung)	DN 1418 MSV ED	1		AS-Drucklufttechnik GmbH
	parahydrogen reservoir bottle, 1 L	Wasserstoff 5.0 Aluminium Druckdose, 1 Liter	206890	1	Air Liquide Deutschland GmbH	Air Liquide Deutschland GmbH
	molecular sieves (3 A)		P729.1	250 g	Carl Roth GmbH + Co. KG	Carl Roth GmbH + Co. KG
	phosphorous pentoxide	Phosphorpentoxid, 500 g	9076.1	1	Carl Roth GmbH + Co. KG	Carl Roth GmbH + Co. KG
	hydrogen	Wasserstoff 6.0 200 bar, 50 Liter		1	AIR LIQUIDE Deutschland GmbH	AIR LIQUIDE Deutschland GmbH
	plug for sample holder	Stecker, Dupont PFA, 1/4-28 Flachboden, natur, 1 St/Pkg	UPP-316	~4	Upchurch Scientific	Altmann Analytik
	fittings used for 1/16" tubing	Fitting, flanschlos, kurz, PEEK, 1/4-28 Flachboden, für 1/16'' AD, natur, 10 St/Pkg	UPXP-235X	~10	Upchurch Scientific	Altmann Analytik
	fittings used for 1/16" tubing	Außenmutter, superflanschlos, PEEK, kurz, 1/4-28 Flachbodefür 1/16'' AD, natur, 10 St/Pkg	UPLT-115X	~10	Upchurch Scientific	Altmann Analytik
	fittings used for 1/16" tubing	Ferrule, superflanschlos, Tefzel(ETFE), Edelstahlring, 1/4-28 Flachboden, für 1/16'' AD, gelb, 10St	UPP-259X	~10	Upchurch Scientific	Altmann Analytik
	manual shut-off valve for sample holder	2-Wege Absperrventil, Tefzel, mit 1/16'' Fittingen, 1 St/Pkg	UPP-782	2	Upchurch Scientific	Altmann Analytik
	1/16" tubing used	Tubing 1/16 OD, .030/.75mm ID, FEP, 5m/Pkg	VC-TFEP130-5M		Upchurch Scientific	Altmann Analytik
	fused-silica capillary	Molex Molex-Polymicro Capillary 250UMx360UM 25M Reel	Catalog No. 50-110-8609		Molex	Fischer Scientific
	pushßpull connector for magnetic valves	Lemo Rundsteckverbinder für Magnetventile	Lemo FFA.0S	4	Lemo Elektronik GmBH
