# Supplementary material for: Probing Hydrogen Activation in a Dimetal Dihydride Complex by Symmetric Exchange with Parahydrogen
Source: J Am Chem Soc. 2026 Feb 12;148(7):7181–8. doi: 10.1021/jacs.5c18194 (PMC12951439; doi:10.1021/jacs.5c18194)
Supplement: Supplementary file 4 [file ja5c18194_si_005.zip]

Archive with 36 entries (32 files):
- PHIP-CEST pulse sequence example/
- PHIP-CEST pulse sequence example/4/
- PHIP-CEST pulse sequence example/4/acqu
- PHIP-CEST pulse sequence example/4/acqu2
- PHIP-CEST pulse sequence example/4/acqu2s
- PHIP-CEST pulse sequence example/4/acqus
- PHIP-CEST pulse sequence example/4/audita.txt
- PHIP-CEST pulse sequence example/4/EA
- PHIP-CEST pulse sequence example/4/format.temp
- PHIP-CEST pulse sequence example/4/fq2list
- PHIP-CEST pulse sequence example/4/gpnam1
- PHIP-CEST pulse sequence example/4/gpnam4
- PHIP-CEST pulse sequence example/4/gradient_calib
- PHIP-CEST pulse sequence example/4/pdata/
- PHIP-CEST pulse sequence example/4/pdata/1/
- PHIP-CEST pulse sequence example/4/pdata/1/auditp.txt
- PHIP-CEST pulse sequence example/4/pdata/1/clevels
- PHIP-CEST pulse sequence example/4/pdata/1/outd
- PHIP-CEST pulse sequence example/4/pdata/1/proc
- PHIP-CEST pulse sequence example/4/pdata/1/proc2
- PHIP-CEST pulse sequence example/4/pdata/1/proc2s
- PHIP-CEST pulse sequence example/4/pdata/1/procs
- PHIP-CEST pulse sequence example/4/pdata/1/thumb.png
- PHIP-CEST pulse sequence example/4/pdata/1/title
- PHIP-CEST pulse sequence example/4/pulseprogram
- PHIP-CEST pulse sequence example/4/scon2
- PHIP-CEST pulse sequence example/4/ser
- PHIP-CEST pulse sequence example/4/shimvalues
- PHIP-CEST pulse sequence example/4/specpar
- PHIP-CEST pulse sequence example/4/uxnmr.info
- PHIP-CEST pulse sequence example/4/uxnmr.par
- PHIP-CEST pulse sequence example/4/vtc_pid_settings
- PHIP-CEST pulse sequence example/fq2_list_example.luka
- PHIP-CEST pulse sequence example/noN2_norel_NC_pH2_CEST.t4_clean.luka
- PHIP-CEST pulse sequence example/README.txt
- PHIP-CEST pulse sequence example/TTL56_incl.luka
