# Supplementary material for: Probing Hydrogen Activation in a Dimetal Dihydride Complex by Symmetric Exchange with Parahydrogen
Source: J Am Chem Soc. 2026 Feb 12;148(7):7181–8. doi: 10.1021/jacs.5c18194 (PMC12951439; doi:10.1021/jacs.5c18194)
Supplement: Supplementary file 4 [file ja5c18194_si_005.zip › PHIP-CEST pulse sequence example/4/acqu2]

##TITLE= Parameter file, TopSpin 3.5 pl 7
##JCAMPDX= 5.0
##DATATYPE= Parameter Values
##NPOINTS= 1	$$ modification sequence number
##ORIGIN= Bruker BioSpin GmbH
##OWNER= nmr
$$ 2025-03-05 11:26:08.053 +0100  nmr@nmr400
$$ /opt/topspin3.5pl7/data/juma/nmr/20250503_NiH_PHIP_CEST/3/acqu2
$$ process /opt/topspin3.5pl7/prog/mod/edparproc
##$ACQT0= 0
##$BF1= 400.13
##$FnMODE= 0
##$NUC1= <1H>
##$NusJSP= 0
##$NusT2= 1
##$NusTD= 0
##$O1= 0
##$ProjAngle= 0
##$SFO1= 400.13
##$SW= 9.99675105590683
##$SW_h= 4000
##$TD= 24
##END=
