# Supplementary material for: Probing Hydrogen Activation in a Dimetal Dihydride Complex by Symmetric Exchange with Parahydrogen
Source: J Am Chem Soc. 2026 Feb 12;148(7):7181–8. doi: 10.1021/jacs.5c18194 (PMC12951439; doi:10.1021/jacs.5c18194)
Supplement: Supplementary file 4 [file ja5c18194_si_005.zip › PHIP-CEST pulse sequence example/4/audita.txt]

##TITLE= Audit trail, TopSpin 3.5 pl 7
##JCAMPDX= 5.01
##ORIGIN= Bruker BioSpin GmbH
##OWNER= nmr
$$ /opt/topspin3.5pl7/data/juma/nmr/20250503_NiH_PHIP_CEST/4/audita.txt
##AUDIT TRAIL=  $$ (NUMBER, WHEN, WHO, WHERE, PROCESS, VERSION, WHAT)
(   1,<2025-03-05 14:30:00.365 +0100>,<nmr>,<nmr400>,<go4>,<TopSpin 3.5.7>,
      <created by zg
	started at 2025-03-05 14:21:26.221 +0100,
	POWCHK enabled, PULCHK disabled,
       configuration hash MD5:
       53 57 5B 57 1C 74 E4 17 54 51 27 19 0D 0B F1 58
       data hash MD5: 64K * 24
       36 96 3B CA 3D 48 90 14 67 BB 7B 96 71 1F B9 88>)
##END=

$$ hash MD5
$$ 0A D6 A1 40 1C DF E2 CD 1A 1F 6F F1 FA F0 D3 EE
