# Supplementary material for: Probing Hydrogen Activation in a Dimetal Dihydride Complex by Symmetric Exchange with Parahydrogen
Source: J Am Chem Soc. 2026 Feb 12;148(7):7181–8. doi: 10.1021/jacs.5c18194 (PMC12951439; doi:10.1021/jacs.5c18194)
Supplement: Supplementary file 4 [file ja5c18194_si_005.zip › PHIP-CEST pulse sequence example/4/fq2list]

bf ppm
7.5
7.0
6.5
6.0
5.5
5.0
4.54
4.23
4
3.9
3.45
3.0
2.7
1
0
-1
-7
-10
-17
-23
-23.5
-24.12
-24.5
-25
