# Supplementary material for: Probing Hydrogen Activation in a Dimetal Dihydride Complex by Symmetric Exchange with Parahydrogen
Source: J Am Chem Soc. 2026 Feb 12;148(7):7181–8. doi: 10.1021/jacs.5c18194 (PMC12951439; doi:10.1021/jacs.5c18194)
Supplement: Supplementary file 4 [file ja5c18194_si_005.zip › PHIP-CEST pulse sequence example/4/pdata/1/auditp.txt]

##TITLE= Audit trail, TopSpin 4.0.8
##JCAMPDX= 5.01
##ORIGIN= Bruker BioSpin GmbH
##OWNER= julius.matz
$$ P:/NMR_2025/20250503_NiH_PHIP_CEST/4/pdata/1/auditp.txt
##AUDIT TRAIL=  $$ (NUMBER, WHEN, WHO, WHERE, PROCESS, VERSION, WHAT)
(   1,<2025-03-05 14:30:00.365 +0100>,<nmr>,<nmr400>,<go4>,<TopSpin 3.5.7>,
      <created by zg
	started at 2025-03-05 14:21:26.221 +0100,
	POWCHK enabled, PULCHK disabled,
       configuration hash MD5:
       53 57 5B 57 1C 74 E4 17 54 51 27 19 0D 0B F1 58
       data hash MD5: 64K * 24
       36 96 3B CA 3D 48 90 14 67 BB 7B 96 71 1F B9 88>)
(   2,<2025-03-05 16:19:06.683 +0100>,<MPG-BPC\julius.matz>,<p1030-dsieme>,<proc2d>,<TopSpin 4.0.8>,
      <Start of raw data processing
       xf2 F2: SI = 64K WDW = 1 LB = 0 FT_mod = 6 PKNL = 1 F1: SI = 32 MC2 = 0
       data hash MD5: 64K * 32
       BE A1 73 15 FD 15 A7 5D 40 DE D9 1D CC C3 B7 DC>)
(   3,<2025-03-05 16:25:30.637 +0100>,<MPG-BPC\julius.matz>,<p1030-dsieme>,<proc2d>,<TopSpin 4.0.8>,
      <pk2 fgphup F2: PHC0 = 113.3746 PHC1 = -25.6
       data hash MD5: 64K * 32
       88 8F E4 44 9D 2A 4C AC 7E 71 03 5B AC A2 5A 5B>)
(   4,<2025-03-05 16:25:58.999 +0100>,<MPG-BPC\julius.matz>,<p1030-dsieme>,<proc2d>,<TopSpin 4.0.8>,
      <pk2 fgphup F2: PHC0 = 0 PHC1 = 0
       data hash MD5: 64K * 32
       88 8F E4 44 9D 2A 4C AC 7E 71 03 5B AC A2 5A 5B>)
(   5,<2025-03-05 16:26:16.215 +0100>,<MPG-BPC\julius.matz>,<p1030-dsieme>,<proc2d>,<TopSpin 4.0.8>,
      <pk2 fgphup F2: PHC0 = 0 PHC1 = 0
       data hash MD5: 64K * 32
       88 8F E4 44 9D 2A 4C AC 7E 71 03 5B AC A2 5A 5B>)
(   6,<2025-03-05 16:26:31.547 +0100>,<MPG-BPC\julius.matz>,<p1030-dsieme>,<proc2d>,<TopSpin 4.0.8>,
      <pk2 fgphup F2: PHC0 = 0 PHC1 = 0
       data hash MD5: 64K * 32
       88 8F E4 44 9D 2A 4C AC 7E 71 03 5B AC A2 5A 5B>)
(   7,<2025-03-05 16:36:03.941 +0100>,<MPG-BPC\julius.matz>,<p1030-dsieme>,<proc2d>,<TopSpin 4.0.8>,
      <pk2 fgphup F2: PHC0 = 8 PHC1 = 0
       data hash MD5: 64K * 32
       B0 5A EE 96 81 7F 93 DD 9D AE 69 44 38 DD 23 F2>)
(   8,<2025-03-07 10:57:36.008 +0100>,<MPG-BPC\julius.matz>,<p1030-dsieme>,<proc2d>,<TopSpin 4.0.8>,
      <pk2 fgphup F2: PHC0 = 1.4 PHC1 = 0
       data hash MD5: 64K * 32
       AB EB 09 35 24 AB 45 68 DC 01 CA 88 48 88 7C A6>)
##END=

$$ hash MD5
$$ 74 1E 8C 95 11 6C 5E 50 0E 23 92 73 EE BD E0 D9
