# Supplementary material for: Probing Hydrogen Activation in a Dimetal Dihydride Complex by Symmetric Exchange with Parahydrogen
Source: J Am Chem Soc. 2026 Feb 12;148(7):7181–8. doi: 10.1021/jacs.5c18194 (PMC12951439; doi:10.1021/jacs.5c18194)
Supplement: Supplementary file 4 [file ja5c18194_si_005.zip › PHIP-CEST pulse sequence example/4/pdata/1/title]

NiH complex hydrogenation (xx mg per 500 uL) PHIP CEST EXPERIMENT
10s bubbling
45 deg
ns = 1
take rg from 1

CEST experiment
TD1 24 (24 irradiation frequencies)
TD0 2 (with phase cycling)
fq2list:
d14 (CEST duration) 2s
plw14   (50 Hz)
