# Supplementary material for: Probing Hydrogen Activation in a Dimetal Dihydride Complex by Symmetric Exchange with Parahydrogen
Source: J Am Chem Soc. 2026 Feb 12;148(7):7181–8. doi: 10.1021/jacs.5c18194 (PMC12951439; doi:10.1021/jacs.5c18194)
Supplement: Supplementary file 4 [file ja5c18194_si_005.zip › PHIP-CEST pulse sequence example/4/pulseprogram]

# 1 "/opt/topspin3.5pl7/exp/stan/nmr/lists/pp/user/noN2_norel_NC_pH2_CEST.t4.luka"
;N2_pH2_CEST.t4.luka
;serg-version (01/06/17)
;pseudo-2D sequence for para-H2 PASADENA with magnetic valves
;the following steps are executed:
;1) bubbling with 2nd gas (N2)
;2) pressure release
;3) bubbling with pH2
;4) CEST, multiple scans different irraditation position
;5) p1 - AQ
;
;v2: added zd statement, to reset the phase counters after each experiment
;t2: Version for autoshim in-between N2-bubbling and H2-bubbling. Inserted 10s delay between N2-bubbling and LOCKH_OFF, further moved the TTL3_HIGH command behind d1, for continued N2-pressurization.
;noN2: N2 bubbling off. Turn on with ZGOPTNS -DbubbleN2
;NC: bypass valve (TTL1) with inverted logic. For normal logic use ZGOPTNS -DTTL1NO
;norel: No pressure release. Turn on with ZGOPTNS -Drel
;
;$CLASS=HighRes
;$DIM=2D
;$TYPE=
;$SUBTYPE=
;$COMMENT=


# 1 "/opt/topspin3.5pl7/exp/stan/nmr/lists/pp/Avance.incl" 1
;Avance3.incl
;   for AV III
;
;avance-version (13/06/17)
;
;$CLASS=HighRes Incl
;$COMMENT=
# 169 "/opt/topspin3.5pl7/exp/stan/nmr/lists/pp/Avance.incl"
;$Id: Avance3.incl,v 1.10.2.2 2013/08/30 09:43:33 ber Exp $
# 24 "/opt/topspin3.5pl7/exp/stan/nmr/lists/pp/user/noN2_norel_NC_pH2_CEST.t4.luka" 2

;#include <TTL56_incl.luka>
# 1 "/opt/topspin3.5pl7/exp/stan/nmr/lists/pp/Grad.incl" 1
;Grad2.incl  -  include file for Gradient Spectroscopy
;   for TCU3
;
;avance-version (07/01/17)
;
;$CLASS=HighRes Incl
;$COMMENT=

# 27 "/opt/topspin3.5pl7/exp/stan/nmr/lists/pp/Grad.incl"
define list<gradient> EA=<EA>


# 31 "/opt/topspin3.5pl7/exp/stan/nmr/lists/pp/Grad.incl"
;$Id: Grad2.incl,v 1.14 2012/01/31 17:49:21 ber Exp $
# 26 "/opt/topspin3.5pl7/exp/stan/nmr/lists/pp/user/noN2_norel_NC_pH2_CEST.t4.luka" 2

# 1 "/opt/topspin3.5pl7/exp/stan/nmr/lists/pp/Delay.incl" 1
;Delay.incl  -  include file for commonly used delays
;
;version (13/08/07)
;
;$CLASS=HighRes Incl
;$COMMENT=

# 9 "/opt/topspin3.5pl7/exp/stan/nmr/lists/pp/Delay.incl"
;general delays

define delay DELTA
define delay DELTA1
define delay DELTA2
define delay DELTA3
define delay DELTA4
define delay DELTA5
define delay DELTA6
define delay DELTA7
define delay DELTA8
define delay DELTA9
define delay DELTA10
define delay DELTA11
define delay DELTA12
define delay DELTA13
define delay DELTA14
define delay DELTA15
define delay DELTA16

define delay TAU
define delay TAU1
define delay TAU2
define delay TAU3
define delay TAU4
define delay TAU5
define delay TAU6
define delay TAU7
define delay TAU8
define delay TAU9
# 40 "/opt/topspin3.5pl7/exp/stan/nmr/lists/pp/Delay.incl"
define delay INCR1
define delay INCR2
define delay INCR3
define delay INCR4
define delay INCR5
define delay INCR6


;delays for centering pulses
# 50 "/opt/topspin3.5pl7/exp/stan/nmr/lists/pp/Delay.incl"
define delay CEN_HN1
define delay CEN_HN2
define delay CEN_HN3
define delay CEN_HC1
define delay CEN_HC2
define delay CEN_HC3
define delay CEN_HC4
define delay CEN_HP1
define delay CEN_HP2
define delay CEN_CN1
define delay CEN_CN2
define delay CEN_CN3
define delay CEN_CN4
define delay CEN_CP1
define delay CEN_CP2


;loop counters
# 69 "/opt/topspin3.5pl7/exp/stan/nmr/lists/pp/Delay.incl"
define loopcounter COUNTER
define loopcounter SCALEF
define loopcounter FACTOR1
define loopcounter FACTOR2
define loopcounter FACTOR3
define loopcounter FACTOR4
define loopcounter FACTOR5
define loopcounter FACTOR6


# 80 "/opt/topspin3.5pl7/exp/stan/nmr/lists/pp/Delay.incl"
;$Id: Delay.incl,v 1.14.2.1 2013/08/30 09:43:33 ber Exp $
# 27 "/opt/topspin3.5pl7/exp/stan/nmr/lists/pp/user/noN2_norel_NC_pH2_CEST.t4.luka" 2


define list<frequency> cestlist=<$FQ2LIST>
# 31 "/opt/topspin3.5pl7/exp/stan/nmr/lists/pp/user/noN2_norel_NC_pH2_CEST.t4.luka"
"p2=p1*2"
"d12=20u"


"TAU=de+p1*2/3.1416+50u"
# 38 "/opt/topspin3.5pl7/exp/stan/nmr/lists/pp/user/noN2_norel_NC_pH2_CEST.t4.luka"
"acqt0=0"


# 1 "mc_line 41 file /opt/topspin3.5pl7/exp/stan/nmr/lists/pp/user/noN2_norel_NC_pH2_CEST.t4.luka dc-measurement inserted automatically"

    dccorr
# 41 "/opt/topspin3.5pl7/exp/stan/nmr/lists/pp/user/noN2_norel_NC_pH2_CEST.t4.luka"
1 ze
  30m pl14:f2  
	3m cestlist:f2
  3m cestlist.inc
# 46 "/opt/topspin3.5pl7/exp/stan/nmr/lists/pp/user/noN2_norel_NC_pH2_CEST.t4.luka"
2 30m setnmr3^0
  d12 pl1:f1 setnmr3^0 setnmr0^34^32^33 ctrlgrad 7


# 52 "/opt/topspin3.5pl7/exp/stan/nmr/lists/pp/user/noN2_norel_NC_pH2_CEST.t4.luka"
  d12 setnmr3|28


# 78 "/opt/topspin3.5pl7/exp/stan/nmr/lists/pp/user/noN2_norel_NC_pH2_CEST.t4.luka"
# 80 "/opt/topspin3.5pl7/exp/stan/nmr/lists/pp/user/noN2_norel_NC_pH2_CEST.t4.luka"
  d1 setnmr3^0
  30m setnmr3^30 ; N2-supply off
  6m setnmr3|0


# 87 "/opt/topspin3.5pl7/exp/stan/nmr/lists/pp/user/noN2_norel_NC_pH2_CEST.t4.luka"
  


  d7 setnmr3|29    ; pH2 pressurization
# 97 "/opt/topspin3.5pl7/exp/stan/nmr/lists/pp/user/noN2_norel_NC_pH2_CEST.t4.luka"
  d3 setnmr3^28  ;Bypass close   and  nH2 bubling
  ;vd setnmr3|28 ;Bypass close & pH2 bubbling
  d5 setnmr3|28 setnmr3^29     ;Bypass open and no pH2

  
  d14 cw:f2 ph29 
	4u do:f2

	50u setnmr3|0 setnmr0|34|32|33 ctrlgrad 0
  p17:gp1
  d16 setnmr3^0 setnmr0^34^32^33 ctrlgrad 7
  
  p37 ph1
   
  go=2 ph31
  30m wr #0 if #0 zd  
  20m setnmr3|0 setnmr0|34|32|33 ctrlgrad 0
  p16:gp4
  d16 setnmr3^0 setnmr0^34^32^33 ctrlgrad 7
# 120 "/opt/topspin3.5pl7/exp/stan/nmr/lists/pp/user/noN2_norel_NC_pH2_CEST.t4.luka"
  d12 setnmr3^28


  lo to 1 times td1
  6m setnmr3^0
# 126 "/opt/topspin3.5pl7/exp/stan/nmr/lists/pp/user/noN2_norel_NC_pH2_CEST.t4.luka"
  4u setnmr3^0 setnmr0^34^32^33 ctrlgrad 7
exit

ph1=0 0 0 0 2 2 2 2 1 1 1 1 3 3 3 3 
ph2=0 1
ph3=2 3
ph4=0 0 1 1
ph5=2 2 3 3
ph31=0 2 2 0 2 0 0 2 1 3 3 1 3 1 1 3

ph29=0
# 138 "/opt/topspin3.5pl7/exp/stan/nmr/lists/pp/user/noN2_norel_NC_pH2_CEST.t4.luka"
;d1 : pH2, delay before bubbling 
;d7 : pH2, pressurization delay
;d3 : pH2, bubbling duration
;d5 : pH2, setteling delay after bubbling
;d8 : pressure release duration before pH2 bubbling
;d9 : atm-valve closing duration

;d10 : 2nd gas, delay before bubbling
;d17 : 2nd gas, pressurization delay
;d13 : 2nd gas, bubbling duration
;d15 : 2nd gas, setteling delay after bubbling
;d18 : pressure release duration before bubbling 2nd gas
;d19 : atm-valve closing duration 

;d14 : cest time
;pl14 : cest power
# 155 "/opt/topspin3.5pl7/exp/stan/nmr/lists/pp/user/noN2_norel_NC_pH2_CEST.t4.luka"
;pl1 : f1 channel - power level for pulse (default)
;p1 : f1 channel -  high power pulse


;pl0 : 0W
;sp1 : f1 channel - shaped pulse 180 degree
;p12: f1 channel - 180 degree shaped pulse (Squa100.1000)   [2 msec]
;p16: homospoil/gradient pulse
;d1 : relaxation delay; 1-5 * T1
;d12: delay for power switching                             [20 usec]
;d16: delay for homospoil/gradient recovery
;ns: 8 * n, total number of scans: NS * TD0
;ds: 4
# 170 "/opt/topspin3.5pl7/exp/stan/nmr/lists/pp/user/noN2_norel_NC_pH2_CEST.t4.luka"
;use gradient ratio:    gp 1 : gp 2
;                         31 :   11

;for z-only gradients:
;gpz1: 31%
;gpz2: 11%

;use gradient files:
;gpnam1: SMSQ10.100
;gpnam2: SMSQ10.100
