# Supplementary material for: Probing Hydrogen Activation in a Dimetal Dihydride Complex by Symmetric Exchange with Parahydrogen
Source: J Am Chem Soc. 2026 Feb 12;148(7):7181–8. doi: 10.1021/jacs.5c18194 (PMC12951439; doi:10.1021/jacs.5c18194)
Supplement: Supplementary file 4 [file ja5c18194_si_005.zip › PHIP-CEST pulse sequence example/4/shimvalues]

# Wed Mar  5 14:21:49 2025
#$$PROBEIDENTIFIER=Z125339_0017
#$$PROBENAME=PA TBO 400S1 BB-H/F-D-05 Z FB
#$$SHIMID=313232
#
# Active Shim Gradients
#
Z           		9976            
Z2          		3888            
Z3          		-622            
Z4          		-4403           
Z5          		1099            
Z6          		5518            
X           		3545            
XZ          		-23029          
XZ2         		-2879           
XZ3         		-1000           
Y           		-2690           
YZ          		-32044          
YZ2         		-3668           
YZ3         		145             
XY          		16053           
XYZ         		-488            
(X2-Y2)     		4646            
(X2-Y2)Z    		-12792          
X3          		-3992           
Y3          		-2331           
#
# Lock Parameter
#
FIELD		6637.199
LOCKPHASE		304.800 
LOCKPOWER		-38.000 
LOCKGAIN		116.101 
LOCKDC		-75.000 
LOCKSHIFT		1.730   
LOOPGAIN		-2.000  
LOOPTIME		0.100   
LOOPFILTER		200.000 
#
IEEE64_VERSION_CODE 1
#
# Shim currents 
#
SHIM_SETTING [1 ]  4838.34486574   
SHIM_SETTING [2 ]  1924.53328083   
SHIM_SETTING [3 ]  -327.03431671   
SHIM_SETTING [4 ]  -2315.72148132  
SHIM_SETTING [5 ]  578.08556669    
SHIM_SETTING [6 ]  1864.67000000   
SHIM_SETTING [7 ]  -12113.05900000 
SHIM_SETTING [8 ]  -1514.09500000  
SHIM_SETTING [9 ]  2443.83600000   
SHIM_SETTING [10]  8443.87800000   
SHIM_SETTING [11]  -1414.94000000  
SHIM_SETTING [12]  -16855.01600000 
SHIM_SETTING [13]  -1929.30700000  
SHIM_SETTING [14]  76.47300000     
SHIM_SETTING [15]  2902.46800000   
SHIM_SETTING [16]  -6728.68100000  
SHIM_SETTING [17]  -526.11700000   
SHIM_SETTING [18]  -256.48600000   
SHIM_SETTING [19]  -2099.66900000  
SHIM_SETTING [20]  -1226.10100000  
