# Supplementary material for: Probing Hydrogen Activation in a Dimetal Dihydride Complex by Symmetric Exchange with Parahydrogen
Source: J Am Chem Soc. 2026 Feb 12;148(7):7181–8. doi: 10.1021/jacs.5c18194 (PMC12951439; doi:10.1021/jacs.5c18194)
Supplement: Supplementary file 4 [file ja5c18194_si_005.zip › PHIP-CEST pulse sequence example/4/uxnmr.info]

CONFIGURATION INFORMATION
=========================

Path         : /opt/topspin3.5pl7/conf/instr/spect/uxnmr.info
Date         : Thu May 11 11:59:37 2023
Release      : TopSpin 3.5 pl 7
Installed in : /opt/topspin3.5pl7
Host         : nmr400
OS           : CentOS release 5.11 (Final)
CPU          : Intel(R) Xeon(R) CPU E5-1620 v2 @ 3.70GHz (8 cores at 1200 MHz with Hyperthreading)
User         : nmr (NMR User)
System       : Avance III HD 400 NMR spectrometer
1H-frequency : 400.13 MHz
Description  : CABINET 400 HD X TB
Location     : Max-Planck-Institut G�ttingen,  Dr. Dirk Bockelmann
Bruker Order : 10180923
Configured in: nmr400:/opt/topspin3.5pl7/conf/instr/spect

IPSO: connected to spectrometer subnet
- TCP/IP address = 149.236.99.251
 - IPSO type: 19"
- Tctrl : 1
- Fctrls: 4
- Gctrl1: without digital preemphasis
- Rctrl : none
- FREDs : none
- DPP : none

DRU1: AQS DRU-E Z102520/04466 ECL 07.00
- TCP/IP address = 149.236.99.89
- Firmware Version = 151014
- DRU1 controls AQS-Rack and HPPR/2

AQS: connected to 149.236.99.89:/dev/tty10
  _Slot_ SBSB _____________________Board_____________________
  Number Addr Type HW-VS FW-VS ID  ECL Name   Description
  -----------------------------------------------------------
     2   0x10 0x43   0x5    CD  R  0.3 REC-1  AQS RXAD/2 600 Z130588/1777 ECL 00.03
     3   0x34 0xd6   0x1        X  4.1 REF-1  REF/3-600 Reference Board for AQS/3 Receiver
     4   0x24 0x32     0        S  2.2 SGU-1  AQS SGU/3 600 (2CH) Z117129/02121 ECL 02.02 FPGA-Vs=20131031
     5   0x26 0x32     0        S  2.2 SGU-2  AQS SGU/3 600 (2CH) Z117129/02120 ECL 02.02 FPGA-Vs=20131031
    13   0xa0 0x93     0        V  0.1 PS-1   
    14   0xa1 0x91     0        V  1.2 PS-2   AQS PSM-D Power Supply Module
    --   0x20 0xd8     0        B  2.0 MASTER AQS/3+ Chassis
     1   0x20  0x7     0        B      MASTER AQS Rack Master
  Logical Receiver/SGU configuration:


Router: none installed


Transmitters at the spectrometer subnet:
----------------------------------------
BLA_W1345083_0999 W1345083/0999 ECL 21:
- TCP/IP address = 149.236.99.254
- Firmware VS    = 20120627
- Amplifier      = BLAXH300/100 E 200-600MHZ INR: W1345083/0999 ECL 21
- Router         = BLMMR32 RF AMPLIFIER MODULE: W1345204/2471 ECL 20
- Controller     = BLA CONTROL BOARD 6 2CH: W1522050/0368 ECL 50
BLA_W1345092_0741 W1345092/0741 ECL 11:
- TCP/IP address = 149.236.99.253
- Firmware VS    = 20120627
- Amplifier      = BLAX300 E 6-365MHZ INR: W1345092/0741 ECL 11
- Router         = BLMMR31 RF AMPLIFIER MODULE: W1345212/3002 ECL 20
- Controller     = BLA CONTROL BOARD 6 2CH: W1522050/0318 ECL 50
BLA_W1345092_0737 W1345092/0737 ECL 11:
- TCP/IP address = 149.236.99.252
- Firmware VS    = 20120627
- Amplifier      = BLAX300 E 6-365MHZ INR: W1345092/0737 ECL 11
- Router         = BLMMR31 RF AMPLIFIER MODULE: W1345212/2938 ECL 20
- Controller     = BLA CONTROL BOARD 6 2CH: W1522050/010371 ECL 50
BLA_W1345084_0105 W1345084/0105 ECL 30:
- TCP/IP address = 149.236.99.249
- Firmware VS    = 20120627
- Amplifier      = BLAH100 E 200-600MHZ INR: W1345084/0105 ECL 30
- Router         = BLMMR31 RF AMPLIFIER MODULE: W1345212/005561 ECL 21
- Controller     = BLA CONTROL BOARD 6 2CH: W1522050/012270 ECL 60
LTRX Z109888/01591 ECL 04.01:
- TCP/IP address = 149.236.99.20
- Amplifier      = BSMS/2 LOCK TRANSCEIVER 400: Z109888/01591 ECL 04.01

BSMS: BSMS/2 connected to ethernet
- TCP/IP address = 149.236.99.20
- ELCB firmware version = 20190521
- GAB current limits = 0.0/X, 0.0/Y, 10.0/Z (in A)
- SCB channels = 20
- Shim System = BOSS1-SB
- L-TRX = BSMS/2 LOCK TRANSCEIVER 400: Z109888/01591 ECL 04.01
- Lock: on L-TRX board
- VTU_SPB = BSMS/2 SPB SENSOR & PNEUMATIC BD: Z115191/02488 ECL 04.00
- VTU_VPSB1 = BSMS/2 VARIABLE POWER SUPPLY BD: Z115193/02824 ECL 01.05

VTU: in BSMS/2 connected to ethernet
- TCP/IP address = 149.236.99.20

Preamplifiers :
HPPR2: - HPPR/2 preamplifier connected to 149.236.99.89:/dev/tty10
    Type      : HPPR/2
    Controller: Cover/2, with DRU Application firmware = c.
                no LED display for tuning and matching
    Module  1 : 1H/2H 1H (virtual 50 Ohm reference: 133.5%/76.7deg)
                PN=Z003959, SN=01258 from 20140930
    Module  2 : 1H/2H 2H (virtual 50 Ohm reference: 89.4%/-70.6deg)
                PN=Z003959, SN=01258 from 20140930
    Module  3 : 19F
                PN=Z003493, SN=00219 from 20171114
    Module  4 : XBB19F 2HS
                PN=Z003504, SN=01291 from 20141023
    Module  5 : XBB19F 2HS
                PN=Z003504, SN=01292 from 20141023
    Module  6 : XBB19F 2HS
                PN=Z003504, SN=01294 from 20141023


Gradient Controller cable connections
--------------------------------------------------------------------
GCtrl1: connected to GAB in BSMS

RF cable connections (detected)
--------------------------------------------------------------------
SGU1 NORM output -> input 1 of transmitter 1 (BLAXH300/100 E 200-600MHZ INR W1345083/0999 at TCP/IP 149.236.99.254)
SGU1 AUX  output -> input 2 of transmitter 2 (BLAX300 E 6-365MHZ INR W1345092/0741 at TCP/IP 149.236.99.253)
SGU2 NORM output -> input 2 of transmitter 1 (BLAXH300/100 E 200-600MHZ INR W1345083/0999 at TCP/IP 149.236.99.254)
SGU2 AUX  output -> TUNE signal input of HPPR
SGU3 NORM output -> input 1 of transmitter 2 (BLAX300 E 6-365MHZ INR W1345092/0741 at TCP/IP 149.236.99.253)
SGU3 AUX  output -> input 1 of transmitter 4 (BLAH100 E 200-600MHZ INR W1345084/0105 at TCP/IP 149.236.99.249)
SGU4 NORM output -> input 1 of transmitter 3 (BLAX300 E 6-365MHZ INR W1345092/0737 at TCP/IP 149.236.99.252)
SGU4 AUX  output -> input 1 of transmitter 5 (BSMS/2 LOCK TRANSCEIVER 400 Z109888/01591 at TCP/IP 149.236.99.20)

Blanking cable connections (detected)
--------------------------------------------------------------------
transmitter 1 = BLAXH300/100 E 200-600MHZ INR W1345083/0999 at TCP/IP 149.236.99.254:
- amplifier 1H-100W uses blanking 2
- amplifier X-300W uses blanking 1

transmitter 2 = BLAX300 E 6-365MHZ INR W1345092/0741 at TCP/IP 149.236.99.253:
- amplifier X-300W uses blanking 4

transmitter 3 = BLAX300 E 6-365MHZ INR W1345092/0737 at TCP/IP 149.236.99.252:
- amplifier X-300W uses blanking 5

transmitter 4 = BLAH100 E 200-600MHZ INR W1345084/0105 at TCP/IP 149.236.99.249:
- amplifier 1H-100W uses blanking 3

transmitter 5 = BSMS/2 LOCK TRANSCEIVER 400 Z109888/01591 at TCP/IP 149.236.99.20:
- amplifier 2H-5W uses blanking 7
