# Supplementary material for: Probing Hydrogen Activation in a Dimetal Dihydride Complex by Symmetric Exchange with Parahydrogen
Source: J Am Chem Soc. 2026 Feb 12;148(7):7181–8. doi: 10.1021/jacs.5c18194 (PMC12951439; doi:10.1021/jacs.5c18194)
Supplement: Supplementary file 4 [file ja5c18194_si_005.zip › PHIP-CEST pulse sequence example/4/uxnmr.par]

##TITLE= Parameter file, TopSpin 3.5 pl 7
##JCAMPDX= 5.0
##DATATYPE= Parameter Values
##NPOINTS= 123	$$ modification sequence number
##ORIGIN= Bruker BioSpin GmbH
##OWNER= nmrsu
$$ 2023-05-11 11:59:37.811 +0200  nmr@nmr400
$$ /opt/topspin3.5pl7/conf/instr/spect/uxnmr.par
$$ process /opt/topspin3.5pl7/prog/mod/cfserverav3
##$ACB= 0
##$ACBTAT= (0..23)
0 72 88 88 88 72 50 0 0 0 0 0 0 0 0 0 0 0 0 0 0 0 0 0
##$ACBTBA= (0..23)
0 0 0 0 0 0 0 0 0 0 0 0 0 0 0 0 0 0 0 0 0 0 0 0
##$ACBTBLK= (0..23)
0 34 33 36 37 35 39 0 0 0 0 0 0 0 0 0 0 0 0 0 0 0 0 0
##$ACBTCTL= (0..23)
0 6 6 6 6 6 6 0 0 0 0 0 0 0 0 0 0 0 0 0 0 0 0 0
##$ACBTDI= (0..23)
0 -1779670018 -1779670018 -1779670019 -1779670020 -1779670023 -1779670252
0 0 0 0 0 0 0 0 0 0 0 0 0 0 0 0 0
##$ACBTDM= (0..23)
0 25 10 10 10 25 10 0 0 0 0 0 0 0 0 0 0 0 0 0 0 0 0 0
##$ACBTFHI= (0..23)
0 600 365 365 365 600 62 0 0 0 0 0 0 0 0 0 0 0 0 0 0 0 0 0
##$ACBTFL= (0..23)
0 248 248 248 248 248 8 0 0 0 0 0 0 0 0 0 0 0 0 0 0 0 0 0
##$ACBTFLO= (0..23)
0 180 6 6 6 180 60 0 0 0 0 0 0 0 0 0 0 0 0 0 0 0 0 0
##$ACBTINP= (0..23)
0 2 1 4 5 3 7 0 0 0 0 0 0 0 0 0 0 0 0 0 0 0 0 0
##$ACBTOUT= (0..23)
0 1 2 1 1 1 1 0 0 0 0 0 0 0 0 0 0 0 0 0 0 0 0 0
##$ACBTPO= (0..23)
0 100000 300000 300000 300000 100000 5000 0 0 0 0 0 0 0 0 0 0 0 0 0 0 0
0 0
##$ACBTPW= (0..23)
0 100 100 100 100 100 1000 0 0 0 0 0 0 0 0 0 0 0 0 0 0 0 0 0
##$ACBTSB= (0..23)
0 0 0 0 0 0 0 0 0 0 0 0 0 0 0 0 0 0 0 0 0 0 0 0
##$ACBTSDT= (0..23)
0 2 2 2 2 2 2 0 0 0 0 0 0 0 0 0 0 0 0 0 0 0 0 0
##$ACBTY= <no>
##$AMPDFLT= no
##$AQSBDCH= (0..95)
0 0 0 0 0 0 0 0 0 0 255 255 255 255 255 255 255 255 255 255 255 255 255
255 255 255 255 255 255 255 255 255 255 255 255 255 255 255 255 255 255
255 255 255 255 255 255 255 255 255 255 255 255 255 255 255 255 255 255
255 255 255 255 255 255 255 255 255 255 255 255 255 255 255 255 255 255
255 255 255 255 255 255 255 255 255 255 255 255 255 255 255 255 255 255
255
##$AQSBDHW= (0..95)
5 1 0 0 0 0 0 0 0 0 255 255 255 255 255 255 255 255 255 255 255 255 255
255 255 255 255 255 255 255 255 255 255 255 255 255 255 255 255 255 255
255 255 255 255 255 255 255 255 255 255 255 255 255 255 255 255 255 255
255 255 255 255 255 255 255 255 255 255 255 255 255 255 255 255 255 255
255 255 255 255 255 255 255 255 255 255 255 255 255 255 255 255 255 255
255
##$AQSBDID= (0..95)
82 88 83 83 83 83 86 86 66 66 255 255 255 255 255 255 255 255 255 255 255
255 255 255 255 255 255 255 255 255 255 255 255 255 255 255 255 255 255
255 255 255 255 255 255 255 255 255 255 255 255 255 255 255 255 255 255
255 255 255 255 255 255 255 255 255 255 255 255 255 255 255 255 255 255
255 255 255 255 255 255 255 255 255 255 255 255 255 255 255 255 255 255
255 255 255
##$AQSBDNO= (0..95)
1 1 1 2 3 4 1 2 1 1 255 255 255 255 255 255 255 255 255 255 255 255 255
255 255 255 255 255 255 255 255 255 255 255 255 255 255 255 255 255 255
255 255 255 255 255 255 255 255 255 255 255 255 255 255 255 255 255 255
255 255 255 255 255 255 255 255 255 255 255 255 255 255 255 255 255 255
255 255 255 255 255 255 255 255 255 255 255 255 255 255 255 255 255 255
255
##$AQSBDSL= (0..95)
2 3 4 4 5 5 13 14 255 1 255 255 255 255 255 255 255 255 255 255 255 255
255 255 255 255 255 255 255 255 255 255 255 255 255 255 255 255 255 255
255 255 255 255 255 255 255 255 255 255 255 255 255 255 255 255 255 255
255 255 255 255 255 255 255 255 255 255 255 255 255 255 255 255 255 255
255 255 255 255 255 255 255 255 255 255 255 255 255 255 255 255 255 255
255 255
##$AQSBDTY= (0..95)
67 214 50 50 50 50 147 145 216 7 255 255 255 255 255 255 255 255 255 255
255 255 255 255 255 255 255 255 255 255 255 255 255 255 255 255 255 255
255 255 255 255 255 255 255 255 255 255 255 255 255 255 255 255 255 255
255 255 255 255 255 255 255 255 255 255 255 255 255 255 255 255 255 255
255 255 255 255 255 255 255 255 255 255 255 255 255 255 255 255 255 255
255 255 255 255
##$AQSBUAD= (0..95)
16 52 36 37 38 39 160 161 32 32 255 255 255 255 255 255 255 255 255 255
255 255 255 255 255 255 255 255 255 255 255 255 255 255 255 255 255 255
255 255 255 255 255 255 255 255 255 255 255 255 255 255 255 255 255 255
255 255 255 255 255 255 255 255 255 255 255 255 255 255 255 255 255 255
255 255 255 255 255 255 255 255 255 255 255 255 255 255 255 255 255 255
255 255 255 255
##$AQSECL= (0..95)
0 4 2 2 2 2 0 1 2 255 255 255 255 255 255 255 255 255 255 255 255 255 255
255 255 255 255 255 255 255 255 255 255 255 255 255 255 255 255 255 255
255 255 255 255 255 255 255 255 255 255 255 255 255 255 255 255 255 255
255 255 255 255 255 255 255 255 255 255 255 255 255 255 255 255 255 255
255 255 255 255 255 255 255 255 255 255 255 255 255 255 255 255 255 255
255
##$AQSECLS= (0..95)
3 1 2 2 2 2 1 2 0 255 255 255 255 255 255 255 255 255 255 255 255 255 255
255 255 255 255 255 255 255 255 255 255 255 255 255 255 255 255 255 255
255 255 255 255 255 255 255 255 255 255 255 255 255 255 255 255 255 255
255 255 255 255 255 255 255 255 255 255 255 255 255 255 255 255 255 255
255 255 255 255 255 255 255 255 255 255 255 255 255 255 255 255 255 255
255
##$AQSETH1= <no>
##$AQSETH2= <no>
##$AQSSPLT= no
##$ATT19F= (0..1)
0 0
##$ATT1H= (0..1)
0 0
##$ATT3H= (0..1)
0 0
##$ATTX= (0..1)
0 0
##$ATTY= (0..1)
0 0
##$ATTZ= (0..1)
0 0
##$BACSAIR= yes
##$BACSCAP= 0
##$BACSDEL= 1
##$BACSFCM= no
##$BACSOPT= <>
##$BACSTY= <no>
##$BARPTY= <no>
##$BFREQ= 400.13
##$BGAETH= (0..9)
<no> <no> <no> <no> <no> <no> <no> <no> <no> <no>
##$BIRDS= yes
##$BMPC= 0
##$BMPCTY= <no>
##$BPSUTY= <no>
##$BSMS= 2
##$BSMS19FLock= no
##$BSMSETH= <149.236.99.20>
##$BSMSTY= <no>
##$BgaChFac2= (0..7)
0 0 0 0 0 0 0 0
##$BgaChMap= (0..7)
0 0 0 0 0 0 0 0
##$BgaChMaxv= (0..7)
0 0 0 0 0 0 0 0
##$BgaChRouting= (0..63)
0 0 0 0 0 0 0 0 0 0 0 0 0 0 0 0 0 0 0 0 0 0 0 0 0 0 0 0 0 0 0 0 0 0 0 0
0 0 0 0 0 0 0 0 0 0 0 0 0 0 0 0 0 0 0 0 0 0 0 0 0 0 0 0
##$BgaChShimMap= (0..7)
0 0 0 0 0 0 0 0
##$BgaChShimMaxv= (0..7)
0 0 0 0 0 0 0 0
##$Bla01Eth= <149.236.99.254>
##$Bla01Nam= <BLAXH300/100 E 200-600MHZ INR>
##$Bla01PN= <W1345083>
##$Bla01SN= <0999>
##$Bla02Eth= <149.236.99.253>
##$Bla02Nam= <BLAX300 E 6-365MHZ INR>
##$Bla02PN= <W1345092>
##$Bla02SN= <0741>
##$Bla03Eth= <149.236.99.252>
##$Bla03Nam= <BLAX300 E 6-365MHZ INR>
##$Bla03PN= <W1345092>
##$Bla03SN= <0737>
##$Bla04Eth= <149.236.99.249>
##$Bla04Nam= <BLAH100 E 200-600MHZ INR>
##$Bla04PN= <W1345084>
##$Bla04SN= <0105>
##$Bla05Eth= <149.236.99.20>
##$Bla05Nam= <BSMS/2 LOCK TRANSCEIVER 400>
##$Bla05PN= <Z109888>
##$Bla05SN= <01591>
##$Bla06Eth= <no>
##$Bla06Nam= <>
##$Bla06PN= <>
##$Bla06SN= <>
##$Bla07Eth= <no>
##$Bla07Nam= <>
##$Bla07PN= <>
##$Bla07SN= <>
##$Bla08Eth= <no>
##$Bla08Nam= <>
##$Bla08PN= <>
##$Bla08SN= <>
##$BlaEth= (0..9)
<149.236.99.254> <149.236.99.253> <149.236.99.252> <149.236.99.249> <149.236.99.20>
<no> <no> <no> <> <>
##$BlaNam= (0..9)
<BLAXH300/100 E 200-600MHZ INR> <BLAX300 E 6-365MHZ INR> <BLAX300 E 6-365MHZ INR>
<BLAH100 E 200-600MHZ INR> <BSMS/2 LOCK TRANSCEIVER 400> <> <> <> <> <>
##$BlaPN= (0..9)
<W1345083> <W1345092> <W1345092> <W1345084> <Z109888> <> <> <> <> <>
##$BlaSN= (0..9)
<0999> <0741> <0737> <0105> <01591> <> <> <> <> <>
##$BsmsAuxEth= <no>
##$CFASMOD= (0..7)
1 1 1 1 1 1 1 1
##$CFASMUL= (0..7)
1 1 1 1 1 1 1 1
##$CNFTXDR= (0..7)
6 6 6 6 0 0 0 0
##$COMDIG2= 0
##$CPDBTY= <no>
##$CRCOTY= <no>
##$CSW1= (0..31)
2 2 0 4 4 0 5 0 0 3 0 0 7 0 0 0 0 0 0 0 0 0 0 0 0 0 0 0 0 0 0 0
##$CSW2= (0..31)
1 1 0 0 0 0 0 0 0 0 0 0 0 0 0 0 0 0 0 0 0 0 0 0 0 0 0 0 0 0 0 0
##$CSWNUM= (0..7)
3 3 3 3 1 0 0 0
##$ConsolePnSn= <H03128T1_0582>
##$CryoProAccPnSn= <>
##$Ctb1Eth= <no>
##$CubeEth= (0..7)
<no> <no> <no> <no> <no> <no> <no> <no>
##$CustRegisterNo= <>
##$DATSTAT= no
##$DIGI140= (0..7)
0 0 0 0 0 0 0 0
##$DIGIB12= (0..7)
0 0 0 0 0 0 0 0
##$DIGIB16= (0..7)
0 0 0 0 0 0 0 0
##$DIGIFA= (0..7)
0 0 0 0 0 0 0 0
##$DIGIFOURIER= 0
##$DIGIHA= (0..7)
0 0 0 0 0 0 0 0
##$DIGIHAF= (0..7)
0 0 0 0 0 0 0 0
##$DIGIHRD= (0..7)
0 0 0 0 0 0 0 0
##$DIGIIA= (0..7)
0 0 0 0 0 0 0 0
##$DIGIO16= (0..7)
0 0 0 0 0 0 0 0
##$DIGISA= (0..7)
0 0 0 0 0 0 0 0
##$DIGISAF= (0..7)
0 0 0 0 0 0 0 0
##$DIGISL= (0..7)
0 0 0 0 0 0 0 0
##$DIGITYI= (0..7)
0 0 0 0 0 0 0 0
##$DIGITYP= (0..7)
0 0 0 0 0 0 0 0
##$DIGITZ= 0
##$DPPFAC= 1
##$DRMSETH= <no>
##$DRU= yes
##$DRUETH= (0..33)
<no> <149.236.99.89> <no> <no> <no> <no> <no> <no> <no> <no> <no> <no>
<no> <no> <no> <no> <no> <no> <no> <no> <no> <no> <no> <no> <no> <no> <no>
<no> <no> <no> <no> <no> <no> <>
##$Description= <CABINET 400 HD X TB>
##$DppType= 0
##$FCUMEM= (0..7)
16777208 16777208 16777208 16777208 0 0 0 0
##$FCUPAL= (0..7)
0 0 0 0 0 0 0 0
##$FGSVTY= <no>
##$FQMIX= 0
##$FUNCMOD= <>
##$FourPeriBdEth= <no>
##$FourShimBdEth= <no>
##$FourierPicsCon= no
##$GCUTYPE= 10
##$GCUTYPE2= 0
##$GPREDEL= 0
##$GPSCUTY= <no>
##$GRADRES= 5
##$GTUTY= <no>
##$GcConn= (0..1)
1 0
##$GradAmpGain= (0..7)
0 0 0 0 0 0 0 0
##$GradAmpMaxCurX= (0..7)
0 0 0 0 0 0 0 0
##$GradAmpMaxCurY= (0..7)
0 0 0 0 0 0 0 0
##$GradAmpMaxCurZ= (0..7)
9.99999904632568 0 0 0 0 0 0 0
##$GradAmpName= (0..7)
<GAB in BSMS> <> <> <> <> <> <> <>
##$GradAmpPN= (0..7)
<> <> <> <> <> <> <> <>
##$GradAmpSN= (0..7)
<> <> <> <> <> <> <> <>
##$GradAmpType= (0..7)
2 0 0 0 0 0 0 0
##$GradPowClkCtrl= 0
##$GradPowClkTime= 0
##$GradPowImax= 0
##$GradPowType= 0
##$GradPowVmax= 0
##$HDIETH= (0..5)
<> <no> <no> <no> <no> <>
##$HFAC= 3
##$HPCU= 0
##$HPCUTY= <no>
##$HPTXLP= (0..3)
-1 -1 -1 -1
##$HPTXPI= (0..3)
0 0 0 0
##$HPTXPO= (0..3)
0 0 0 0
##$HPTXTY= (0..3)
0 0 0 0
##$HpprCoverType= 2
##$IF451= 0
##$IFREQ= 1
##$INJPTY= <no>
##$INTFPR= 0
##$IPSOETH= <149.236.99.251>
##$IPSOTYPE= 1
##$LDUETH= (0..0)
<no>
##$LOCKCONF= <DLMT>
##$LOCKTY= <no>
##$LOCSWID= 0
##$LOCSWIF= 0
##$LVDSSPLITETH= (0..5)
<> <no> <no> <no> <no> <>
##$Location= <Max-Planck-Institut G�ttingen,  Dr. Dirk Bockelmann>
##$M2FAC= 0
##$MAS= 0
##$MASETIME= 10
##$MASITIME= 10
##$MASTY= <no>
##$MAS_CT= 5
##$MAS_SG= 0
##$MAS_TO= 0
##$MEMPRM= 0
##$MHFAC= 0
##$MXFAC= 0
##$MagnCoilPnSn= <BZH 257/400/70F>
##$MagnDewarPnSn= <D207/54 3790>
##$MasEth= <no>
##$NAMPD= (0..17)
<> <1H/2H 1H> <1H/2H 2H> <19F> <XBB19F 2HS> <XBB19F 2HS> <XBB19F 2HS> <>
<> <> <> <> <> <> <> <> <> <>
##$NFCU= 4
##$NFRED= 0
##$NMRCH= 2
##$NMRMEM= 16384
##$NPSGU= 0
##$NRCU= 1
##$NROUT= 0
##$NSGU= 4
##$OrderNo= <10180923>
##$PAMPF1= (0..15)
75 24 96 40 64 64 64 0 0 0 0 0 0 0 0 0
##$PAMPF2= (0..15)
0 0 0 0 0 0 0 0 0 0 0 0 0 0 0 0
##$PAMPF3= (0..15)
0 0 0 0 0 0 0 0 0 0 0 0 0 0 0 0
##$PAMPF4= (0..15)
0 0 0 0 0 0 0 0 0 0 0 0 0 0 0 0
##$PAMPF5= (0..15)
0 0 0 0 0 0 0 0 0 0 0 0 0 0 0 0
##$PAMPF6= (0..15)
0 0 0 0 0 0 0 0 0 0 0 0 0 0 0 0
##$PAMPF7= (0..15)
0 0 0 0 0 0 0 0 0 0 0 0 0 0 0 0
##$PAMPF8= (0..15)
0 0 0 0 0 0 0 0 0 0 0 0 0 0 0 0
##$PH4= 0
##$PHF4TY= <no>
##$POWCHK= yes
##$PRAMD1= (0..7)
2 0 0 536870912 0 0 0 0
##$PRAMD10= (0..7)
0 0 0 0 0 0 0 0
##$PRAMD11= (0..7)
0 0 0 0 0 0 0 0
##$PRAMD12= (0..7)
0 0 0 0 0 0 0 0
##$PRAMD13= (0..7)
0 0 0 0 0 0 0 0
##$PRAMD14= (0..7)
0 0 0 0 0 0 0 0
##$PRAMD15= (0..7)
0 0 0 0 0 0 0 0
##$PRAMD16= (0..7)
0 0 0 0 0 0 0 0
##$PRAMD17= (0..7)
0 0 0 0 0 0 0 0
##$PRAMD18= (0..7)
0 0 0 0 0 0 0 0
##$PRAMD19= (0..7)
0 0 0 0 0 0 0 0
##$PRAMD2= (0..7)
0 1048576 0 536870912 0 1048576 0 536870912
##$PRAMD20= (0..7)
0 0 0 0 0 0 0 0
##$PRAMD21= (0..7)
0 0 0 0 0 0 0 0
##$PRAMD3= (0..7)
4 0 0 536870912 4 0 0 536870912
##$PRAMD4= (0..7)
2147483644 2131230719 2147483647 603979775 0 0 0 0
##$PRAMD5= (0..7)
2147483644 2131230719 2147483647 603979775 0 0 0 0
##$PRAMD6= (0..7)
2147483644 2131230719 2147483647 603979775 0 0 0 0
##$PRAMD7= (0..7)
0 0 0 0 0 0 0 0
##$PRAMD8= (0..7)
0 0 0 0 0 0 0 0
##$PRAMD9= (0..7)
0 0 0 0 0 0 0 0
##$PRAMLED= (0..1)
0 0
##$PRAMP= (0..9)
<> <tty10> <no> <no> <no> <no> <no> <no> <no> <>
##$PRAMPTP= 1
##$PREEMPTYPE= 0
##$PREPTY= <no>
##$PREREC= (0..15)
0 1 1 1 1 1 1 0 0 0 0 0 0 0 0 0
##$PRESHLD= 0
##$PTS160= -1
##$PTSA2X= (0..7)
0 0 0 0 0 0 0 0
##$PTSF2X= (0..7)
0 0 0 0 0 0 0 0
##$PTSFMX= (0..19)
649.9 649.9 649.9 649.9 0 0 0 0 0 0 0 0 0 0 0 0 0 0 0 0
##$PULCHK= no
##$PerMagATempSens= no
##$PerMagEth= <no>
##$PerMagFluxSens= no
##$PerMagMTempSens= no
##$PramDutyCycPerc= (0..15)
2 2 2 2 2 2 0 0 0 0 0 0 0 0 0 0
##$PramPeakPowerW= (0..15)
150 300 500 500 500 500 0 0 0 0 0 0 0 0 0 0
##$PramPowerSwitch= (0..15)
0 0 0 0 0 0 0 0 0 0 0 0 0 0 0 0
##$PramPulWidthMs= (0..15)
0.02 0.1 0.1 0.1 0.1 0.1 0 0 0 0 0 0 0 0 0 0
##$PreampMod01PN= <Z003959>
##$PreampMod01SN= <01258>
##$PreampMod02PN= <Z003959>
##$PreampMod02SN= <01258>
##$PreampMod03PN= <Z003493>
##$PreampMod03SN= <00219>
##$PreampMod04PN= <Z003504>
##$PreampMod04SN= <01291>
##$PreampMod05PN= <Z003504>
##$PreampMod05SN= <01292>
##$PreampMod06PN= <Z003504>
##$PreampMod06SN= <01294>
##$PreampMod07PN= <>
##$PreampMod07SN= <>
##$PreampMod08PN= <>
##$PreampMod08SN= <>
##$PreampMod09PN= <>
##$PreampMod09SN= <>
##$PreampMod10PN= <>
##$PreampMod10SN= <>
##$PreampMod11PN= <>
##$PreampMod11SN= <>
##$PreampMod12PN= <>
##$PreampMod12SN= <>
##$PreampMod13PN= <>
##$PreampMod13SN= <>
##$PreampMod14PN= <>
##$PreampMod14SN= <>
##$PreampMod15PN= <>
##$PreampMod15SN= <>
##$PreampMod16PN= <>
##$PreampMod16SN= <>
##$PreampModBisDat= (0..15)
20140930 20140930 20171114 20141023 20141023 20141023 0 0 0 0 0 0 0 0 0
0
##$PreampModPN= (0..17)
<Z003959> <Z003959> <Z003493> <Z003504> <Z003504> <Z003504> <> <> <> <>
<> <> <> <> <> <> <> <>
##$PreampModSN= (0..17)
<01258> <01258> <00219> <01291> <01292> <01294> <> <> <> <> <> <> <> <>
<> <> <> <>
##$ProdigyEth= <no>
##$RCUCDS= (0..7)
0 0 0 0 0 0 0 0
##$RCUCFS= (0..7)
0 0 0 0 0 0 0 0
##$RCUCSS= (0..7)
0 0 0 0 0 0 0 0
##$RCUI2C1= (0..7)
0 0 0 0 0 0 0 0
##$RCUI2C2= (0..7)
0 0 0 0 0 0 0 0
##$RCUI2C3= (0..7)
0 0 0 0 0 0 0 0
##$RCUI2C4= (0..7)
0 0 0 0 0 0 0 0
##$RCUI2C5= (0..7)
0 0 0 0 0 0 0 0
##$RCUI2C6= (0..7)
0 0 0 0 0 0 0 0
##$RCUI2C7= (0..7)
0 0 0 0 0 0 0 0
##$RCUI2C8= (0..7)
0 0 0 0 0 0 0 0
##$RDCU= 0
##$RFSINPUT= (0..1)
0 0
##$RFSVTY= <no>
##$RGTYPE= (0..31)
9 0 0 0 0 0 0 0 0 0 0 0 0 0 0 0 0 0 0 0 0 0 0 0 0 0 0 0 0 0 0 0
##$RG_max= (0..31)
203 -1 -1 -1 -1 -1 -1 -1 -1 -1 -1 -1 -1 -1 -1 -1 -1 -1 -1 -1 -1 -1 -1 -1
-1 -1 -1 -1 -1 -1 -1 -1
##$RG_min= (0..31)
0.25 -1 -1 -1 -1 -1 -1 -1 -1 -1 -1 -1 -1 -1 -1 -1 -1 -1 -1 -1 -1 -1 -1
-1 -1 -1 -1 -1 -1 -1 -1 -1
##$RG_tab1= (0..255)
0.25 0.28 0.32 0.35 0.4 0.44 0.5 0.56 0.64 0.7 0.8 0.89 1 1.12 1.28 1.4
1.6 1.78 2 2.25 2.56 2.8 3.2 3.56 4 4.5 5 5.6 6.35 7.12 8 9 10 11.3 12.7
14.2 16 18 20.2 22.6 25.4 28.5 32 36 40.3 45.2 50.8 57 64 71.8 80.6 90.5
101 114 128 144 161 181 203 -1 -1 -1 -1 -1 -1 -1 -1 -1 -1 -1 -1 -1 -1 -1
-1 -1 -1 -1 -1 -1 -1 -1 -1 -1 -1 -1 -1 -1 -1 -1 -1 -1 -1 -1 -1 -1 -1 -1
-1 -1 -1 -1 -1 -1 -1 -1 -1 -1 -1 -1 -1 -1 -1 -1 -1 -1 -1 -1 -1 -1 -1 -1
-1 -1 -1 -1 -1 -1 -1 -1 -1 -1 -1 -1 -1 -1 -1 -1 -1 -1 -1 -1 -1 -1 -1 -1
-1 -1 -1 -1 -1 -1 -1 -1 -1 -1 -1 -1 -1 -1 -1 -1 -1 -1 -1 -1 -1 -1 -1 -1
-1 -1 -1 -1 -1 -1 -1 -1 -1 -1 -1 -1 -1 -1 -1 -1 -1 -1 -1 -1 -1 -1 -1 -1
-1 -1 -1 -1 -1 -1 -1 -1 -1 -1 -1 -1 -1 -1 -1 -1 -1 -1 -1 -1 -1 -1 -1 -1
-1 -1 -1 -1 -1 -1 -1 -1 -1 -1 -1 -1 -1 -1 -1 -1 -1 -1 -1 -1 -1 -1 -1 -1
-1 -1 -1 -1 -1 -1 -1 -1 -1 -1 -1 -1 -1 -1
##$RG_tab2= (0..255)
-1 -1 -1 -1 -1 -1 -1 -1 -1 -1 -1 -1 -1 -1 -1 -1 -1 -1 -1 -1 -1 -1 -1 -1
-1 -1 -1 -1 -1 -1 -1 -1 -1 -1 -1 -1 -1 -1 -1 -1 -1 -1 -1 -1 -1 -1 -1 -1
-1 -1 -1 -1 -1 -1 -1 -1 -1 -1 -1 -1 -1 -1 -1 -1 -1 -1 -1 -1 -1 -1 -1 -1
-1 -1 -1 -1 -1 -1 -1 -1 -1 -1 -1 -1 -1 -1 -1 -1 -1 -1 -1 -1 -1 -1 -1 -1
-1 -1 -1 -1 -1 -1 -1 -1 -1 -1 -1 -1 -1 -1 -1 -1 -1 -1 -1 -1 -1 -1 -1 -1
-1 -1 -1 -1 -1 -1 -1 -1 -1 -1 -1 -1 -1 -1 -1 -1 -1 -1 -1 -1 -1 -1 -1 -1
-1 -1 -1 -1 -1 -1 -1 -1 -1 -1 -1 -1 -1 -1 -1 -1 -1 -1 -1 -1 -1 -1 -1 -1
-1 -1 -1 -1 -1 -1 -1 -1 -1 -1 -1 -1 -1 -1 -1 -1 -1 -1 -1 -1 -1 -1 -1 -1
-1 -1 -1 -1 -1 -1 -1 -1 -1 -1 -1 -1 -1 -1 -1 -1 -1 -1 -1 -1 -1 -1 -1 -1
-1 -1 -1 -1 -1 -1 -1 -1 -1 -1 -1 -1 -1 -1 -1 -1 -1 -1 -1 -1 -1 -1 -1 -1
-1 -1 -1 -1 -1 -1 -1 -1 -1 -1 -1 -1 -1 -1 -1 -1
##$RG_tab3= (0..255)
-1 -1 -1 -1 -1 -1 -1 -1 -1 -1 -1 -1 -1 -1 -1 -1 -1 -1 -1 -1 -1 -1 -1 -1
-1 -1 -1 -1 -1 -1 -1 -1 -1 -1 -1 -1 -1 -1 -1 -1 -1 -1 -1 -1 -1 -1 -1 -1
-1 -1 -1 -1 -1 -1 -1 -1 -1 -1 -1 -1 -1 -1 -1 -1 -1 -1 -1 -1 -1 -1 -1 -1
-1 -1 -1 -1 -1 -1 -1 -1 -1 -1 -1 -1 -1 -1 -1 -1 -1 -1 -1 -1 -1 -1 -1 -1
-1 -1 -1 -1 -1 -1 -1 -1 -1 -1 -1 -1 -1 -1 -1 -1 -1 -1 -1 -1 -1 -1 -1 -1
-1 -1 -1 -1 -1 -1 -1 -1 -1 -1 -1 -1 -1 -1 -1 -1 -1 -1 -1 -1 -1 -1 -1 -1
-1 -1 -1 -1 -1 -1 -1 -1 -1 -1 -1 -1 -1 -1 -1 -1 -1 -1 -1 -1 -1 -1 -1 -1
-1 -1 -1 -1 -1 -1 -1 -1 -1 -1 -1 -1 -1 -1 -1 -1 -1 -1 -1 -1 -1 -1 -1 -1
-1 -1 -1 -1 -1 -1 -1 -1 -1 -1 -1 -1 -1 -1 -1 -1 -1 -1 -1 -1 -1 -1 -1 -1
-1 -1 -1 -1 -1 -1 -1 -1 -1 -1 -1 -1 -1 -1 -1 -1 -1 -1 -1 -1 -1 -1 -1 -1
-1 -1 -1 -1 -1 -1 -1 -1 -1 -1 -1 -1 -1 -1 -1 -1
##$RG_tab4= (0..255)
-1 -1 -1 -1 -1 -1 -1 -1 -1 -1 -1 -1 -1 -1 -1 -1 -1 -1 -1 -1 -1 -1 -1 -1
-1 -1 -1 -1 -1 -1 -1 -1 -1 -1 -1 -1 -1 -1 -1 -1 -1 -1 -1 -1 -1 -1 -1 -1
-1 -1 -1 -1 -1 -1 -1 -1 -1 -1 -1 -1 -1 -1 -1 -1 -1 -1 -1 -1 -1 -1 -1 -1
-1 -1 -1 -1 -1 -1 -1 -1 -1 -1 -1 -1 -1 -1 -1 -1 -1 -1 -1 -1 -1 -1 -1 -1
-1 -1 -1 -1 -1 -1 -1 -1 -1 -1 -1 -1 -1 -1 -1 -1 -1 -1 -1 -1 -1 -1 -1 -1
-1 -1 -1 -1 -1 -1 -1 -1 -1 -1 -1 -1 -1 -1 -1 -1 -1 -1 -1 -1 -1 -1 -1 -1
-1 -1 -1 -1 -1 -1 -1 -1 -1 -1 -1 -1 -1 -1 -1 -1 -1 -1 -1 -1 -1 -1 -1 -1
-1 -1 -1 -1 -1 -1 -1 -1 -1 -1 -1 -1 -1 -1 -1 -1 -1 -1 -1 -1 -1 -1 -1 -1
-1 -1 -1 -1 -1 -1 -1 -1 -1 -1 -1 -1 -1 -1 -1 -1 -1 -1 -1 -1 -1 -1 -1 -1
-1 -1 -1 -1 -1 -1 -1 -1 -1 -1 -1 -1 -1 -1 -1 -1 -1 -1 -1 -1 -1 -1 -1 -1
-1 -1 -1 -1 -1 -1 -1 -1 -1 -1 -1 -1 -1 -1 -1 -1
##$RG_tab5= (0..255)
-1 -1 -1 -1 -1 -1 -1 -1 -1 -1 -1 -1 -1 -1 -1 -1 -1 -1 -1 -1 -1 -1 -1 -1
-1 -1 -1 -1 -1 -1 -1 -1 -1 -1 -1 -1 -1 -1 -1 -1 -1 -1 -1 -1 -1 -1 -1 -1
-1 -1 -1 -1 -1 -1 -1 -1 -1 -1 -1 -1 -1 -1 -1 -1 -1 -1 -1 -1 -1 -1 -1 -1
-1 -1 -1 -1 -1 -1 -1 -1 -1 -1 -1 -1 -1 -1 -1 -1 -1 -1 -1 -1 -1 -1 -1 -1
-1 -1 -1 -1 -1 -1 -1 -1 -1 -1 -1 -1 -1 -1 -1 -1 -1 -1 -1 -1 -1 -1 -1 -1
-1 -1 -1 -1 -1 -1 -1 -1 -1 -1 -1 -1 -1 -1 -1 -1 -1 -1 -1 -1 -1 -1 -1 -1
-1 -1 -1 -1 -1 -1 -1 -1 -1 -1 -1 -1 -1 -1 -1 -1 -1 -1 -1 -1 -1 -1 -1 -1
-1 -1 -1 -1 -1 -1 -1 -1 -1 -1 -1 -1 -1 -1 -1 -1 -1 -1 -1 -1 -1 -1 -1 -1
-1 -1 -1 -1 -1 -1 -1 -1 -1 -1 -1 -1 -1 -1 -1 -1 -1 -1 -1 -1 -1 -1 -1 -1
-1 -1 -1 -1 -1 -1 -1 -1 -1 -1 -1 -1 -1 -1 -1 -1 -1 -1 -1 -1 -1 -1 -1 -1
-1 -1 -1 -1 -1 -1 -1 -1 -1 -1 -1 -1 -1 -1 -1 -1
##$RG_tab6= (0..255)
-1 -1 -1 -1 -1 -1 -1 -1 -1 -1 -1 -1 -1 -1 -1 -1 -1 -1 -1 -1 -1 -1 -1 -1
-1 -1 -1 -1 -1 -1 -1 -1 -1 -1 -1 -1 -1 -1 -1 -1 -1 -1 -1 -1 -1 -1 -1 -1
-1 -1 -1 -1 -1 -1 -1 -1 -1 -1 -1 -1 -1 -1 -1 -1 -1 -1 -1 -1 -1 -1 -1 -1
-1 -1 -1 -1 -1 -1 -1 -1 -1 -1 -1 -1 -1 -1 -1 -1 -1 -1 -1 -1 -1 -1 -1 -1
-1 -1 -1 -1 -1 -1 -1 -1 -1 -1 -1 -1 -1 -1 -1 -1 -1 -1 -1 -1 -1 -1 -1 -1
-1 -1 -1 -1 -1 -1 -1 -1 -1 -1 -1 -1 -1 -1 -1 -1 -1 -1 -1 -1 -1 -1 -1 -1
-1 -1 -1 -1 -1 -1 -1 -1 -1 -1 -1 -1 -1 -1 -1 -1 -1 -1 -1 -1 -1 -1 -1 -1
-1 -1 -1 -1 -1 -1 -1 -1 -1 -1 -1 -1 -1 -1 -1 -1 -1 -1 -1 -1 -1 -1 -1 -1
-1 -1 -1 -1 -1 -1 -1 -1 -1 -1 -1 -1 -1 -1 -1 -1 -1 -1 -1 -1 -1 -1 -1 -1
-1 -1 -1 -1 -1 -1 -1 -1 -1 -1 -1 -1 -1 -1 -1 -1 -1 -1 -1 -1 -1 -1 -1 -1
-1 -1 -1 -1 -1 -1 -1 -1 -1 -1 -1 -1 -1 -1 -1 -1
##$RG_tab7= (0..255)
-1 -1 -1 -1 -1 -1 -1 -1 -1 -1 -1 -1 -1 -1 -1 -1 -1 -1 -1 -1 -1 -1 -1 -1
-1 -1 -1 -1 -1 -1 -1 -1 -1 -1 -1 -1 -1 -1 -1 -1 -1 -1 -1 -1 -1 -1 -1 -1
-1 -1 -1 -1 -1 -1 -1 -1 -1 -1 -1 -1 -1 -1 -1 -1 -1 -1 -1 -1 -1 -1 -1 -1
-1 -1 -1 -1 -1 -1 -1 -1 -1 -1 -1 -1 -1 -1 -1 -1 -1 -1 -1 -1 -1 -1 -1 -1
-1 -1 -1 -1 -1 -1 -1 -1 -1 -1 -1 -1 -1 -1 -1 -1 -1 -1 -1 -1 -1 -1 -1 -1
-1 -1 -1 -1 -1 -1 -1 -1 -1 -1 -1 -1 -1 -1 -1 -1 -1 -1 -1 -1 -1 -1 -1 -1
-1 -1 -1 -1 -1 -1 -1 -1 -1 -1 -1 -1 -1 -1 -1 -1 -1 -1 -1 -1 -1 -1 -1 -1
-1 -1 -1 -1 -1 -1 -1 -1 -1 -1 -1 -1 -1 -1 -1 -1 -1 -1 -1 -1 -1 -1 -1 -1
-1 -1 -1 -1 -1 -1 -1 -1 -1 -1 -1 -1 -1 -1 -1 -1 -1 -1 -1 -1 -1 -1 -1 -1
-1 -1 -1 -1 -1 -1 -1 -1 -1 -1 -1 -1 -1 -1 -1 -1 -1 -1 -1 -1 -1 -1 -1 -1
-1 -1 -1 -1 -1 -1 -1 -1 -1 -1 -1 -1 -1 -1 -1 -1
##$RG_tab8= (0..255)
-1 -1 -1 -1 -1 -1 -1 -1 -1 -1 -1 -1 -1 -1 -1 -1 -1 -1 -1 -1 -1 -1 -1 -1
-1 -1 -1 -1 -1 -1 -1 -1 -1 -1 -1 -1 -1 -1 -1 -1 -1 -1 -1 -1 -1 -1 -1 -1
-1 -1 -1 -1 -1 -1 -1 -1 -1 -1 -1 -1 -1 -1 -1 -1 -1 -1 -1 -1 -1 -1 -1 -1
-1 -1 -1 -1 -1 -1 -1 -1 -1 -1 -1 -1 -1 -1 -1 -1 -1 -1 -1 -1 -1 -1 -1 -1
-1 -1 -1 -1 -1 -1 -1 -1 -1 -1 -1 -1 -1 -1 -1 -1 -1 -1 -1 -1 -1 -1 -1 -1
-1 -1 -1 -1 -1 -1 -1 -1 -1 -1 -1 -1 -1 -1 -1 -1 -1 -1 -1 -1 -1 -1 -1 -1
-1 -1 -1 -1 -1 -1 -1 -1 -1 -1 -1 -1 -1 -1 -1 -1 -1 -1 -1 -1 -1 -1 -1 -1
-1 -1 -1 -1 -1 -1 -1 -1 -1 -1 -1 -1 -1 -1 -1 -1 -1 -1 -1 -1 -1 -1 -1 -1
-1 -1 -1 -1 -1 -1 -1 -1 -1 -1 -1 -1 -1 -1 -1 -1 -1 -1 -1 -1 -1 -1 -1 -1
-1 -1 -1 -1 -1 -1 -1 -1 -1 -1 -1 -1 -1 -1 -1 -1 -1 -1 -1 -1 -1 -1 -1 -1
-1 -1 -1 -1 -1 -1 -1 -1 -1 -1 -1 -1 -1 -1 -1 -1
##$RG_tabA= (0..255)
0.25 0.28 0.32 0.35 0.4 0.44 0.5 0.56 0.64 0.7 0.8 0.89 1 1.12 1.28 1.4
1.6 1.78 2 2.25 2.56 2.8 3.2 3.56 4 4.5 5 5.6 6.35 7.12 8 9 10 11.3 12.7
14.2 16 18 20.2 22.6 25.4 28.5 32 36 40.3 45.2 50.8 57 64 71.8 80.6 90.5
101 114 128 144 161 181 203 -1 -1 -1 -1 -1 -1 -1 -1 -1 -1 -1 -1 -1 -1 -1
-1 -1 -1 -1 -1 -1 -1 -1 -1 -1 -1 -1 -1 -1 -1 -1 -1 -1 -1 -1 -1 -1 -1 -1
-1 -1 -1 -1 -1 -1 -1 -1 -1 -1 -1 -1 -1 -1 -1 -1 -1 -1 -1 -1 -1 -1 -1 -1
-1 -1 -1 -1 -1 -1 -1 -1 -1 -1 -1 -1 -1 -1 -1 -1 -1 -1 -1 -1 -1 -1 -1 -1
-1 -1 -1 -1 -1 -1 -1 -1 -1 -1 -1 -1 -1 -1 -1 -1 -1 -1 -1 -1 -1 -1 -1 -1
-1 -1 -1 -1 -1 -1 -1 -1 -1 -1 -1 -1 -1 -1 -1 -1 -1 -1 -1 -1 -1 -1 -1 -1
-1 -1 -1 -1 -1 -1 -1 -1 -1 -1 -1 -1 -1 -1 -1 -1 -1 -1 -1 -1 -1 -1 -1 -1
-1 -1 -1 -1 -1 -1 -1 -1 -1 -1 -1 -1 -1 -1 -1 -1 -1 -1 -1 -1 -1 -1 -1 -1
-1 -1 -1 -1 -1 -1 -1 -1 -1 -1 -1 -1 -1 -1
##$ROBOTTY= <no>
##$ROUT14= (0..7)
0 0 0 0 0 0 0 0
##$ROUTER= -1
##$RX22TY= <no>
##$RXFMAX= (0..7)
647.5 -1 -1 -1 -1 -1 -1 -1
##$RXFMIN= (0..7)
5 -1 -1 -1 -1 -1 -1 -1
##$RXINTLV= (0..7)
1 0 0 0 0 0 0 0
##$RXMSTY= <no>
##$RockSwitchEth= <no>
##$SCMTY= <no>
##$SGUC1= (0..15)
17 18 33 49 0 0 0 0 0 0 0 0 0 0 0 0
##$SGUC2= (0..15)
34 256 65 81 0 0 0 0 0 0 0 0 0 0 0 0
##$SLCBCONF= <SHNV>
##$SPECTR= 10
##$SY2FLAG= 0
##$SYNCTRIG= 11
##$SamChgEth= (0..3)
<no> <no> <no> <no>
##$ServiceNo= <>
##$Sgu1PowerLevels= (0..7)
90 74 58 42 26 10 0 0
##$Sgu2PowerLevels= (0..7)
90 74 58 42 26 10 0 0
##$Sgu3PowerLevels= (0..7)
90 74 58 42 26 10 0 0
##$Sgu4PowerLevels= (0..7)
90 74 58 42 26 10 0 0
##$Sgu5PowerLevels= (0..7)
0 0 0 0 0 0 0 0
##$Sgu6PowerLevels= (0..7)
0 0 0 0 0 0 0 0
##$Sgu7PowerLevels= (0..7)
0 0 0 0 0 0 0 0
##$Sgu8PowerLevels= (0..7)
0 0 0 0 0 0 0 0
##$SguType= 3
##$ShimMaxVal= 32760
##$ShimPow1Ch2Sh= (0..38)
0 0 0 0 0 0 0 0 0 0 0 0 0 0 0 0 0 0 0 0 0 0 0 0 0 0 0 0 0 0 0 0 0 0 0 0
0 0 0
##$ShimPow1Imax= (0..38)
0 0 0 0 0 0 0 0 0 0 0 0 0 0 0 0 0 0 0 0 0 0 0 0 0 0 0 0 0 0 0 0 0 0 0 0
0 0 0
##$ShimPow1NChan= 0
##$ShimPow1TotIMax= 0
##$ShimPow1Vmax= (0..38)
0 0 0 0 0 0 0 0 0 0 0 0 0 0 0 0 0 0 0 0 0 0 0 0 0 0 0 0 0 0 0 0 0 0 0 0
0 0 0
##$ShimPow2Ch2Sh= (0..38)
0 0 0 0 0 0 0 0 0 0 0 0 0 0 0 0 0 0 0 0 0 0 0 0 0 0 0 0 0 0 0 0 0 0 0 0
0 0 0
##$ShimPow2Imax= (0..38)
0 0 0 0 0 0 0 0 0 0 0 0 0 0 0 0 0 0 0 0 0 0 0 0 0 0 0 0 0 0 0 0 0 0 0 0
0 0 0
##$ShimPow2NChan= 0
##$ShimPow2TotIMax= 0
##$ShimPow2Vmax= (0..38)
0 0 0 0 0 0 0 0 0 0 0 0 0 0 0 0 0 0 0 0 0 0 0 0 0 0 0 0 0 0 0 0 0 0 0 0
0 0 0
##$ShimPow3Ch2Sh= (0..38)
0 0 0 0 0 0 0 0 0 0 0 0 0 0 0 0 0 0 0 0 0 0 0 0 0 0 0 0 0 0 0 0 0 0 0 0
0 0 0
##$ShimPow3Imax= (0..38)
0 0 0 0 0 0 0 0 0 0 0 0 0 0 0 0 0 0 0 0 0 0 0 0 0 0 0 0 0 0 0 0 0 0 0 0
0 0 0
##$ShimPow3NChan= 0
##$ShimPow3TotIMax= 0
##$ShimPow3Vmax= (0..38)
0 0 0 0 0 0 0 0 0 0 0 0 0 0 0 0 0 0 0 0 0 0 0 0 0 0 0 0 0 0 0 0 0 0 0 0
0 0 0
##$ShimPow4Ch2Sh= (0..38)
0 0 0 0 0 0 0 0 0 0 0 0 0 0 0 0 0 0 0 0 0 0 0 0 0 0 0 0 0 0 0 0 0 0 0 0
0 0 0
##$ShimPow4Imax= (0..38)
0 0 0 0 0 0 0 0 0 0 0 0 0 0 0 0 0 0 0 0 0 0 0 0 0 0 0 0 0 0 0 0 0 0 0 0
0 0 0
##$ShimPow4NChan= 0
##$ShimPow4TotIMax= 0
##$ShimPow4Vmax= (0..38)
0 0 0 0 0 0 0 0 0 0 0 0 0 0 0 0 0 0 0 0 0 0 0 0 0 0 0 0 0 0 0 0 0 0 0 0
0 0 0
##$ShimPowMaxUA= (0..63)
130000 130000 130000 130000 130000 130000 130000 130000 130000 130000 130000
130000 130000 130000 130000 130000 130000 130000 130000 130000 0 0 0 0
0 0 0 0 0 0 0 0 0 0 0 0 0 0 0 0 0 0 0 0 0 0 0 0 0 0 0 0 0 0 0 0 0 0 0 0
0 0 0 0
##$ShimPowMaxUC= (0..63)
130000 130000 130000 130000 130000 130000 130000 130000 130000 130000 130000
130000 130000 130000 130000 130000 130000 130000 130000 130000 0 0 0 0
0 0 0 0 0 0 0 0 0 0 0 0 0 0 0 0 0 0 0 0 0 0 0 0 0 0 0 0 0 0 0 0 0 0 0 0
0 0 0 0
##$ShimPowMaxUG= (0..63)
524287 524287 524287 524287 524287 524287 524287 524287 524287 524287 524287
524287 524287 524287 524287 524287 524287 524287 524287 524287 0 0 0 0
0 0 0 0 0 0 0 0 0 0 0 0 0 0 0 0 0 0 0 0 0 0 0 0 0 0 0 0 0 0 0 0 0 0 0 0
0 0 0 0
##$ShimPowNum= 0
##$ShimPowRcbType= 3
##$ShimPowRes= (0..63)
1e-20 1e-20 1e-20 1e-20 1e-20 1e-20 1e-20 1e-20 1e-20 1e-20 1e-20 1e-20
1e-20 1e-20 1e-20 1e-20 1e-20 1e-20 1e-20 1e-20 0 0 0 0 0 0 0 0 0 0 0 0
0 0 0 0 0 0 0 0 0 0 0 0 0 0 0 0 0 0 0 0 0 0 0 0 0 0 0 0 0 0 0 0
##$ShimPowRng0= (0..63)
1 1 1 1 1 1 1 1 1 1 1 1 1 1 1 1 1 1 1 1 0 0 0 0 0 0 0 0 0 0 0 0 0 0 0 0
0 0 0 0 0 0 0 0 0 0 0 0 0 0 0 0 0 0 0 0 0 0 0 0 0 0 0 0
##$ShimPowRng1= (0..63)
1 1 1 1 1 1 1 1 1 1 1 1 1 1 1 1 1 1 1 1 0 0 0 0 0 0 0 0 0 0 0 0 0 0 0 0
0 0 0 0 0 0 0 0 0 0 0 0 0 0 0 0 0 0 0 0 0 0 0 0 0 0 0 0
##$ShimPowRng2= (0..63)
1 1 1 1 1 1 1 1 1 1 1 1 1 1 1 1 1 1 1 1 0 0 0 0 0 0 0 0 0 0 0 0 0 0 0 0
0 0 0 0 0 0 0 0 0 0 0 0 0 0 0 0 0 0 0 0 0 0 0 0 0 0 0 0
##$ShimPowRng3= (0..63)
1 1 1 1 1 1 1 1 1 1 1 1 1 1 1 1 1 1 1 1 0 0 0 0 0 0 0 0 0 0 0 0 0 0 0 0
0 0 0 0 0 0 0 0 0 0 0 0 0 0 0 0 0 0 0 0 0 0 0 0 0 0 0 0
##$ShimPowType1= 0
##$ShimPowType2= 0
##$ShimPowType3= 0
##$ShimPowType4= 0
##$ShimSysAngle= <>
##$ShimSysFunc= (0..63)
1 2 3 4 5 7 9 11 15 16 8 10 12 14 6 17 13 18 19 20 0 0 0 0 0 0 0 0 0 0
0 0 0 0 0 0 0 0 0 0 0 0 0 0 0 0 0 0 0 0 0 0 0 0 0 0 0 0 0 0 0 0 0 0
##$ShimSysMatId= <no>
##$ShimSysMatrix= 1
##$ShimSysOffset= <29 mm>
##$ShimSysType= 1
##$ShimUnit= 0
##$TFXNUM= 0
##$TOSITY= <no>
##$TRIPLO2= 0
##$VTU= 2
##$VTUETH= <149.236.99.20>
##$VTUTY= <no>
##$WBREFAM= (0..15)
133.5 89.4 100 100 100 100 100 100 100 100 100 100 100 100 100 100
##$WBREFLM= (0..15)
0 0 0 0 0 0 0 0 0 0 0 0 0 0 0 0
##$WBREFPH= (0..15)
76.69 -70.57 0 0 0 0 0 0 0 0 0 0 0 0 0 0
##$WBSGU= (0..15)
0 0 0 0 0 0 0 0 0 0 0 0 0 0 0 0
##$XFAC= 2
##END=
