# Supplementary material for: Probing Hydrogen Activation in a Dimetal Dihydride Complex by Symmetric Exchange with Parahydrogen
Source: J Am Chem Soc. 2026 Feb 12;148(7):7181–8. doi: 10.1021/jacs.5c18194 (PMC12951439; doi:10.1021/jacs.5c18194)
Supplement: Supplementary file 4 [file ja5c18194_si_005.zip › PHIP-CEST pulse sequence example/fq2_list_example.luka]

bf ppm
-25
-24.5
-24.12
-23.5
-23
-17
-16
-15
-14
-10
-7
-1
0
1
2.7
3
3.45
3.9
4
4.23
2.54
5
6
7
