# Supplementary material for: Probing Hydrogen Activation in a Dimetal Dihydride Complex by Symmetric Exchange with Parahydrogen
Source: J Am Chem Soc. 2026 Feb 12;148(7):7181–8. doi: 10.1021/jacs.5c18194 (PMC12951439; doi:10.1021/jacs.5c18194)
Supplement: Supplementary file 4 [file ja5c18194_si_005.zip › PHIP-CEST pulse sequence example/noN2_norel_NC_pH2_CEST.t4_clean.luka]

;noN2_norel_NC_pH2_CEST.t4_clean.luka
;pseudo-2D sequence for para-H2 PASADENA with magnetic valves
;the following steps are executed:
;1) bubbling with 2nd gas (N2) (optional, activate with ZGOPTNS -DbubbleN2)
;2) pressure release (optional, activate with ZGOPTNS -Drel)
;3) bubbling with pH2, or with nH2 (ZGOPTNS -DnH2)
;4) CEST, multiple scans different irraditation position (according to FQ2LIST)
;5) p1 - AQ
;

;t2: Version for autoshim in-between N2-bubbling and H2-bubbling. Inserted 10s delay between N2-bubbling and LOCKH_OFF, further moved the TTL3_HIGH command behind d1, for continued N2-pressurization.
;noN2: N2 bubbling off. Turn on with ZGOPTNS -DbubbleN2
;NC: bypass valve (TTL1) with inverted logic. For normal logic use ZGOPTNS -DTTL1NO
;norel: No pressure release. Turn on with ZGOPTNS -Drel
;
;$CLASS=HighRes
;$DIM=2D
;$TYPE=
;$SUBTYPE=
;$COMMENT=


#include <Avance.incl>
#ifdef nH2
#include <TTL56_incl.luka>
#endif
#include <Grad.incl>
#include <Delay.incl>

define list<frequency> cestlist=<$FQ2LIST>

"p2=p1*2"
"d12=20u"

"TAU=de+p1*2/3.1416+50u"


"acqt0=0"


1 ze
  30m pl14:f2  
	3m cestlist:f2
  3m cestlist.inc

2 30m LOCKH_OFF
  d12 pl1:f1 BLKGRAD

#ifdef TTL1NO

#else
  d12 TTL1_LOW
#endif

#ifdef bubbleN2

  d10
  6m LOCKH_ON
#ifdef rel
  d18 TTL4_LOW ; open to atmosphere
  d19 TTL4_HIGH ; close to atmosphere
#else
  
#endif
  d17 TTL3_LOW ;2nd gas pressurization

#ifdef TTL1NO
  d13 TTL1_LOW ;Bypass close -> 2nd gas bubbling
  d15 TTL1_HIGH ;TTL3_HIGH ;Bypass open & 2nd gas supply off
#else
  d13 TTL1_HIGH 
  d15 TTL1_LOW
#endif

#endif

  d1 LOCKH_OFF
  30m TTL3_HIGH ; N2-supply off
  6m LOCKH_ON
#ifdef rel
  d8 TTL4_LOW ; open to atmosphere
  d9 TTL4_HIGH ; close to atmosphere
#else
  
#endif

#ifdef nH2
  d7 TTL5_LOW    ; nH2 pressurization
#else
  d7 TTL2_LOW    ; pH2 pressurization
#endif

#ifdef TTL1NO
  d3 TTL1_LOW  ;Bypass close and nH2 bubling
#ifdef nH2
  d5 TTL1_HIGH TTL5_HIGH     ;Bypass open and nH2 supply closed
#else
  d5 TTL1_HIGH TTL2_HIGH     ;Bypass open and pH2 supply closed
#endif
#else
  d3 TTL1_HIGH  ;Bypass close   and  nH2 bubling
#ifdef nH2
  d5 TTL1_LOW TTL5_HIGH     ;Bypass open and nH2 supply closed
#else
  d5 TTL1_LOW TTL2_HIGH     ;Bypass open and pH2 supply closed
#endif
#endif
  
  d14 cw:f2 ph29 
  4u do:f2

  50u UNBLKGRAD
  p17:gp1
  d16 BLKGRAD
  
  p37 ph1
   
  go=2 ph31
  30m wr #0 if #0 zd  
  20m UNBLKGRAD
  p16:gp4
  d16 BLKGRAD

#ifdef TTL1NO

#else
  d12 TTL1_HIGH
#endif

  lo to 1 times td1
  6m LOCKH_OFF

  4u BLKGRAD
exit

ph1=0 0 0 0 2 2 2 2 1 1 1 1 3 3 3 3 
ph2=0 1
ph3=2 3
ph4=0 0 1 1
ph5=2 2 3 3
ph31=0 2 2 0 2 0 0 2 1 3 3 1 3 1 1 3

ph29=0

;d1 : H2, delay before bubbling 
;d3 : H2, bubbling duration
;d5 : H2, setteling delay after bubbling
;d7 : H2, pressurization delay
;d8 : pressure release duration before H2 bubbling
;d9 : atm-valve closing duration (10 ms)

;d10 : 2nd gas, delay before bubbling
;d13 : 2nd gas, bubbling duration
;d15 : 2nd gas, setteling delay after bubbling
;d17 : 2nd gas, pressurization delay
;d18 : pressure release duration before bubbling 2nd gas
;d19 : atm-valve closing duration (10 ms) 

;d14 : cest time
;pl14 : cest power

;pl1 : f1 channel - power level for pulse (default)
;p1  : f1 channel -  high power pulse
;p37 : f1 channel - for 45° pulse p37 = p1/2


;pl0 : 0W
;p16: homospoil/gradient pulse
;d12: delay for power switching                             [20 usec]
;d16: delay for homospoil/gradient recovery
;ns: 8 * n, total number of scans: NS * TD0
;ds: 4


;use gradient ratio:    gp 1 : gp 2
;                         31 :   11

;for z-only gradients:
;gpz1: 31%
;gpz2: 11%

;use gradient files:
;gpnam1: SMSQ10.100
;gpnam2: SMSQ10.100
