# Supplementary material for: Probing Hydrogen Activation in a Dimetal Dihydride Complex by Symmetric Exchange with Parahydrogen
Source: J Am Chem Soc. 2026 Feb 12;148(7):7181–8. doi: 10.1021/jacs.5c18194 (PMC12951439; doi:10.1021/jacs.5c18194)
Supplement: Supplementary file 4 [file ja5c18194_si_005.zip › PHIP-CEST pulse sequence example/README.txt]

1) Copy the CEST-list fq2_list_example.luka to <TopSpin_root>\exp\stan\nmr\lists\f1
   If desired, modify the list content.

2) Copy noN2_norel_NC_pH2_CEST.t4_clean.luka to <TopSpin_root>\exp\stan\nmr\lists\pp\user

3) Set up rooting for TTL outputs. TTL1 through TTL4 are usually defined by default. For Avance III HD systems with a full size bay, TTL outputs are wired to T-controller in-/outputs I1 through I4 on the IPSO. For other consoles, please contact the manufacturer.
If you want to use n-H2 (with ZGOPTNS -DnH2): For Avance III HD systems with a full size bay, copy TTL56_incl.luka to <TopSpin_root>\exp\stan\nmr\lists\pp . TTL outputs 1 - 6 should be routed to T-controller in-/outputs I1 through I6 on the IPSO. 

4) wire the valves driver to control the valves by the following the TTL outputs:
	a) TTL1 to bypass valve. If using an NO valve as bypass valve, add -DTTL1NO to the ZGOPTNS
	b) TTL2 to pH2-supply valve
	c) TTL3 to N2-supply valve
	d) TTL4 to pressure release valve
	e) TTL5 to nH2-supply valve

5) Read the instructions given in the pulse sequence.

6) Ensure you defined the CEST-list as FQ2list during experiment setup.

7) Manually determine the durations required for pressurizing (d7 & d17), sample settling after bubbling (d5 & d15) and pressure release (d8 & d18), for the PHIP-setup you are using.

8) calibrate the 90° pulse, and compute the power level for CEST (pl14) accordingly. Mind the maximum CW power level limit of the channel you are using.
   Choose the pulse length p37 according to the desired flip angle (e.g. 0.5*p1 for 45° flip-angle).

9) Good luck!
