# Supplementary material for: Probing Hydrogen Activation in a Dimetal Dihydride Complex by Symmetric Exchange with Parahydrogen
Source: J Am Chem Soc. 2026 Feb 12;148(7):7181–8. doi: 10.1021/jacs.5c18194 (PMC12951439; doi:10.1021/jacs.5c18194)
Supplement: Supplementary file 4 [file ja5c18194_si_005.zip › PHIP-CEST pulse sequence example/TTL56_incl.luka]

/*;trigger outputs 5-6*/

#define TTL5_LOW setnmr4|30
#define TTL5_HIGH setnmr4^30

#define TTL6_LOW setnmr4|31
#define TTL6_HIGH setnmr4^31
